# Supplementary material for: Identification of specific DNA methylation sites on the Y-chromosome as biomarker in prostate cancer
Source: Oncotarget. 2015 Oct 16;6(38):40611–21. doi: 10.18632/oncotarget.6141 (PMC4747356; doi:10.18632/oncotarget.6141)
Supplement: Supplementary file 2 [file oncotarget-06-40611-s002.xlsx]

## Sheet: INFORMATION OF TISSUES
ADMISSION NUMBER	SAMPLE NUMBER	AGE	FAMILY HISTORY	PSA	FPSA	%FPSA	PUNCTURE NEEDLE	POSITIVE	PSA/FPSA BEFORE PIERCING	PROSTATE VOLUME	PSAD	ABNORMAL DRE	HBP	DM	GS1	GS2	GS
120132	CH69
322187	CH67
326760	CH70
327645	CH68
344226	CH16	63.03	NO	43.5	2.63	0.0604598	10		NA	28.08	1.54915	1	1	0	3	4	7
372022	CH41	66.98	NO	11.1		0.1	8	1	NA	26.3401	0.421411	1	1	0	3	4	7
527877	CH52	68.01	NO	7.489	0.692	0.0924022	5	4	4/5	12.48	0.60008	1	1	0	3	3	6
536419		69.03	NO	100	15.51	0.1551	10	6	6/10	38.1264	2.62285	0	1	0	4	5	9
536898		75.02	NO	8.96	1.166	0.130134	10	2	2/10	18.447	0.485716	0	1	0	3	5	8
659034		76	NO	9.38			13	5		12.48	0.751603	1	0	1	4	4	8
668039	CH27	62.05	NO	7.95	1.18	0.148428	6	3	3/6	19.7018	0.403517	0	0	0	4	5	9
685951	CH60	78.98	NO	8.01	0.96	0.11985	3	6	3/6	18.72	0.427885	0	1	0	4	3	7
690318	CH66	65	NO	14.141	2.379	0.168234				13.65	1.03597	0	0	0	4	3	7
716547	CH38	66.03	NO	6.37					NA	23.2128	0.274418	1	0	0	3	4	7
716935	CH25	65.97	NO	69.89	4.32	0.0618114			NA	22.932	3.04771	0	0	0	4	3	7
717466	CH39	68.02	NO				13	7	7/13	36.4		1	0	0	3	4	7
718900	CH24	79.08	NO	22.75		0.1			6	17.589	1.29342	1	0	0	4	3	7
723347	CH36	67.06	NO	27	7.05	0.261111			NA	31.2	0.865385	0	1	0	4	4	8
723775	CH33	65.01	NO	45.29		0.073	12	11	11/12	33.28	1.36088	0	1	0	4	5	9
732781	CH35	77.97	NO	12.51	3.71	0.296563			NA	109.2	0.11456	0	0	0	4	3	7
733587	CH37	73.06	NO	93.45	9.189	0.0983307			NA	19.8276	4.71313	0	1	0	5	4	9
735745	CH22	69.99	NO	12.8	2.69	0.210156		5	5	19.656	0.651201	1	1	0	3	4	7
736392	CH40	68.97	no	9.85	0.58	0.0588832			NA	33.4339	0.294611	0	0	0	5	5	10
739567	CH43	76.08	NO	10.71	1.76	0.164332	10	2	2/10	24.9538	0.429194	1	0	1	3	4	7
739838		64.05	NO	8.16	0.872	0.106863			NA	17.68	0.461538	0	0	0	3	4	7
739929	CH17	73.99	no	4.45	0.739	0.166067			NA	52.1435	0.0853414	0	1	0	3	4	7
744909	CH59	69.08	NO	9.68	0.72	0.0743802			NA	16.5984	0.583189	1	0	1	3	4	7
754076	CH45	64.06	NO	13.13	0.998	0.0760091			NA	16.511	0.795225	0	0	0	4	4	8
760296	CH62	74.05	NO	1.986	0.625	0.314703				22.0106	0.0902294	0	0	0
760400	CH19	74.08	no	23.62	3.157	0.133658	12	9	9/12	23.296	1.01391	0	0	0	3	4	7
761034	CH15	69.97	no	17.3			10	3	3/10	18.6368	0.928271	0	1	0	4	4	8
761538	CH59	69.97	no	21.63	6.41	0.296348			1	33.28	0.64994	0	0	0	4	4	8
761635	CH45	76.01	no	18.88			6	1	1/6	13.4534	1.40336	1	0	0	3	4	7
763108	CH62	68.07	no	22.07					NA	199.68	0.110527	1	1	1	3	4	7
763252		79.08	no	8.809	0.797	0.0904756			NA	56.0898	0.157052	1	0	0	5	5	10
763781	CH46	80.08	no	25					NA	41.6	0.600962	0	1	1	4	5	9
764467	CH32	68.06	no	20	1.7	0.085	12	2	2/12	32.9966	0.606123	1	1	0	3	4	7
764549	CH21	70.02	no	8.68	0.737	0.0849078	6	3	3/6	24.96	0.347756	0	0	0	3	4	7
764898	CH20	56.01	no	14.47			6	1	1/6	14.04	1.03063	0	0	0	3	4	7
766276	CH34	74	no	63.83	7.835	0.122748			NA	31.824	2.00572	0	1	0	4	5	9
768560	CH23	70.06	no	10.071	1.477	0.146659	10	2	2/10	19.8276	0.507928	0	0	0	3	4	7
769530	CH64	75	no	12.1	2.33	0.192562				99.528	0.121574	0	1	0	3	4	7
772438	CH28	79.97	no	13.41		0.097	10	7	7/10	34.32	0.390734	0	1	0	4	4	8
773046	CH30	61.97	no	7.96	1.452	0.182412	12	2	2/12	50.336	0.158137		0	0	3	4	7
764509		76	no	40.38	2.99	0.0740466				12.48	3.23558	0	0	0	4	3	7
773643	CH26	65	no	9.02	0.303	0.033592	10	7	7/10	9.1	0.991209	0	1	0	3	4	7
774167	CH31	78.99	no	17.25	2	0.115942	10	5	5/10	33.8624	0.509415	0	1	0	4	3	7
774491	CH29	67.06	no	39.6	3.84	0.0969697	16	2	2/16	39.7488	0.996256	0	0	0	3	4	7
775803	CH53	78.07	no	35.43	4.75	0.134067	10	5	5/10	25.6714	1.38014	1	1	0	4	4	8
776152		68.97	no	30.648	2.219	0.0724028	10	2	2/10	16.6182	1.84425	1	0	0	4	4	8
778062	CH54	56	no	5.963	0.329	0.0551736			NA	22.0038	0.270999	1	0	0	5	4	9
780197	CH48	71.07	no	8.755	0.608	0.069446	12	1	1/12	31.2	0.280609	0	1	0	3	3	6
781240	CH47	69.97	no	31.19	8.129	0.260628	12	6	6/12	31.2	0.999679	0	0	0	3	3	6
782823	CH51	57.97	no	9.52			12	2	2/12	46.4755	0.204839	0	0	0	3	4	7
784414	CH49	59.99	no	9.943	1.575	0.158403	13	4	4/13	21.06	0.472127	0	1	0	4	3	7
786350	CH57	54.02	NO	13				3	3	18.72	0.694444	0	0	0	5	4	9
786411	CH50	69.99	NO	13.394	2.323	0.173436			NA	24.35	0.550061	1	1	1	5	4	9
786818	CH56	74.98	no	65.4		0.142857			NA	10.113	6.46695	0	0	0	3	4	7
787170	CH55	57.05	no	7.409			20	3	3/20	21.84	0.33924	0	1	0	3	4	7
789419	CH74	63	no	7.9						32.76	0.241148	0	1	1	4	3	7
789748	CH73	74	no	15.807	1.557	0.0985007				13	1.21592	0	1	0	5	4	9
790876	CH72	76	no	31.377	3.523	0.11228				45.76	0.685686	0	0	0	5	5	10
811046		66	no	70.965	11.576	0.163123	6	3		62.4	1.13726	0	0	0	4	5	9
818475		76	no	9.87	0.466	0.0472138				6.825	1.44615	0	1	0	5	4	9
7044204	CH79			46											4	3	7
67890123	CH63			14.41		0.06						1			3	4	7

## Sheet: INFORMATION OF BLOOD SAMPLES
Prostate cancer patients
ADMISSION NUMBER	AGE	tPSA	fPSA	f/t	NODULE	GLEASON SCORE	HISTORY OF HBP/DM	IF ADT	ECT	URINE WBC	UROSCHESIS HISTORY
868121	66	25.578		0.115	N	3+3	N	N	NA	NA	N
K3677223	57	4.43	NA	NA	0.5X0.5	3+4	N	N	NA	NA	N
868624	65	72.73	NA	NA	N	4+4	HP	N	NA	NA	N
874135	64	67.011		0.1	Y	4+4	HP	N	NA	NA	N
878317	58	89	NA	NA	N	4+5	N	N	NA	NA	N
880066	69	9	NA	NA	N	4+4	N	N	NA	NA	N
881700	69	6			N	4+3	N	N	NA	N	N
866462	59	6.513	0.61	0.094	Y	4+4	N	N	NA	N	N
4021794	68	74.54			N	5+5	N	N	NA	N	N
4005896	62	63			N	5+5	N	N		N	N
879729	63	6.88			N	5+5	N	N	NA	N	N
874009	70	92.76			Y	4+4	N	N	NA	N	N
Normal people
Sample	Sex	Y-SNP	Haplogroup	Surname	Country	Province	County	Village
RS1-1	M	M268+, P31+, PK4-, M176-	O2*	Cao	CHINA	Shandong	Rushan	Henan
RS1-2	M	M268+, P31+, PK4-, M176-	O2*	Cao	CHINA	Shandong	Rushan	Henan
RS1-3	M	M268+, P31+, PK4-, M176-	O2*	Cao	CHINA	Shandong	Rushan	Henan
RS1-4	M	M268+, P31+, PK4-, M176-	O2*	Cao	CHINA	Shandong	Rushan	Henan
RS1-5	M	M268+, P31+, PK4-, M176-	O2*	Cao	CHINA	Shandong	Rushan	Henan
RS2-1	M	M268+, P31+, PK4-, M176-	O2*	Cao	CHINA	Shandong	Rushan	Henan
RS2-2	M	M268+, P31+, PK4-, M176-	O2*	Cao	CHINA	Shandong	Rushan	Henan
RS2-3	M	M268+, P31+, PK4-, M176-	O2*	Cao	CHINA	Shandong	Rushan	Henan
RS3-1	M	M268+, P31+, PK4-, M176-	O2*	Cao	CHINA	Shandong	Rushan	Henan
RS3-2	M	M268+, P31+, PK4-, M176-	O2*	Cao	CHINA	Shandong	Rushan	Henan
RS3-3	M	M268+, P31+, PK4-, M176-	O2*	Cao	CHINA	Shandong	Rushan	Henan
RS4	M	M268+, P31+, PK4-, M177-	O2*	Cao	CHINA	Shandong	Rushan	Henan
