# Supplementary material for: Identification of specific DNA methylation sites on the Y-chromosome as biomarker in prostate cancer
Source: Oncotarget. 2015 Oct 16;6(38):40611–21. doi: 10.18632/oncotarget.6141 (PMC4747356; doi:10.18632/oncotarget.6141)
Supplement: Supplementary file 6 [file oncotarget-06-40611-s006.xlsx]

## Sheet: 66 pairs of tissues
TargetID	ProbeID_A	ProbeID_B	761034-TA .AVG_Beta	761034-TA .Signal_A	761034-TA .Signal_B	761034-TA .Detection Pval	761034-TA .Intensity	344226-TA .AVG_Beta	344226-TA .Signal_A	344226-TA .Signal_B	344226-TA .Detection Pval	344226-TA .Intensity	739929-TA .AVG_Beta	739929-TA .Signal_A	739929-TA .Signal_B	739929-TA .Detection Pval	739929-TA .Intensity	735745-TA.AVG_Beta	735745-TA.Signal_A	735745-TA.Signal_B	735745-TA.Detection Pval	735745-TA.Intensity	739838-TA.AVG_Beta	739838-TA.Signal_A	739838-TA.Signal_B	739838-TA.Detection Pval	739838-TA.Intensity	760400-TA.AVG_Beta	760400-TA.Signal_A	760400-TA.Signal_B	760400-TA.Detection Pval	760400-TA.Intensity	761635-TA.AVG_Beta	761635-TA.Signal_A	761635-TA.Signal_B	761635-TA.Detection Pval	761635-TA.Intensity	763252-TA.AVG_Beta	763252-TA.Signal_A	763252-TA.Signal_B	763252-TA.Detection Pval	763252-TA.Intensity	764549-TA.AVG_Beta	764549-TA.Signal_A	764549-TA.Signal_B	764549-TA.Detection Pval	764549-TA.Intensity	764898-TA.AVG_Beta	764898-TA.Signal_A
cg00035864	31729416	31729416	0.13642	4939	796	0	5735	0.25322	4651	1611	0	6262	0.2308	4949	1515	0	6464	0.21116	4749	1298	0	6047	0.15429	5480	1018	0	6498	0.12921	3620	552	0	4172	0.27023	4013	1523	0	5536	0.02862	4890	147	0	5037	0.23165	4872	1499	0	6371	0.1912	5488
cg00050873	32735311	31717405	0.53808	10077	11855	0	21932	0.72382	4386	11757	0	16143	0.56919	7590	10160	0	17750	0.58099	7580	10649	0	18229	0.54737	9131	11163	0	20294	0.47138	10890	9800	0	20690	0.59843	7931	11968	0	19899	0.28109	12486	4921	0	17407	0.78072	3603	13184	0	16787	0.78251	4186
cg00061679	28780415	28780415	0.47229	5699	5190	0	10889	0.53524	5077	5962	0	11039	0.63608	4608	8229	0	12837	0.48302	4527	4323	0	8850	0.51077	6103	6476	0	12579	0.47898	6482	6051	0	12533	0.49964	6213	6304	0	12517	0.15861	11167	2124	0	13291	0.50885	6418	6753	0	13171	0.45641	4271
cg00063477	16712347	16712347	0.87686	470	4059	0	4529	0.92224	308	4839	0	5147	0.94025	274	5885	0	6159	0.91833	277	4239	0	4516	0.9125	413	5350	0	5763	0.94093	179	4444	0	4623	0.89179	394	4071	0	4465	0.90846	385	4813	0	5198	0.87964	561	4831	0	5392	0.86651	405
cg00121626	19779393	19779393	0.59021	3407	5051	0	8458	0.54035	4451	5350	0	9801	0.74622	2588	7904	0	10492	0.55736	3928	5072	0	9000	0.57702	4549	6342	0	10891	0.65261	3196	6192	0	9388	0.61225	2843	4647	0	7490	0.87149	839	6368	0	7207	0.62274	3284	5586	0	8870	0.60961	2915
cg00212031	29674443	38703326	0.01683	6443	112	0	6555	0.02029	4390	93	0	4483	0.02994	4565	144	0	4709	0.39138	3839	2533	0	6372	0.03955	5218	219	0	5437	0.01047	4624	50	0	4674	0.08181	4625	421	0	5046	0.81261	515	2667	0	3182	0.0056	4691	27	0	4718	0.30229	3489
cg00213748	30703409	36767301	0.22209	2506	744	0	3250	0.73698	511	1712	0	2223	0.72608	441	1434	0	1875	0.45502	1263	1138	0	2401	0.38031	1681	1093	0	2774	0.1138	1551	212	0	1763	0.38651	1192	814	0	2006	0.05123	2937	164	0	3101	0.73946	345	1263	0	1608	0.71984	390
cg00214611	69792329	46723459	0.00818	6694	56	0	6750	0.01096	6396	72	0	6468	0.0158	5132	84	0	5216	0.00685	5123	36	0	5159	0.00536	5100	28	0	5128	0.02564	5107	137	0	5244	0.02676	4991	140	0	5131	0.03704	4814	189	0	5003	0.03656	5776	223	0	5999	0.02414	6814
cg00223952	17691457	17691457	0.07595	11726	972	0	12698	0.08394	11359	1050	0	12409	0.06678	9641	697	0	10338	0.06621	10082	722	0	10804	0.12008	10855	1495	0	12350	0.1063	10804	1297	0	12101	0.06636	10903	782	0	11685	0.13304	10568	1637	0	12205	0.06615	11207	801	0	12008	0.02384	13738
cg00243321	36709370	36709370	0.53602	6927	8118	0	15045	0.62764	5571	9559	0	15130	0.75027	3609	11143	0	14752	0.66179	4642	9279	0	13921	0.66298	5500	11016	0	16516	0.59696	8282	12415	0	20697	0.56973	6481	8714	0	15195	0.40021	11392	7668	0	19060	0.7424	4061	11992	0	16053	0.62245	5055
cg00271873	11808416	11808416	0.34722	5792	3134	0	8926	0.588	3657	5362	0	9019	0.33395	4946	2530	0	7476	0.59392	3080	4651	0	7731	0.5788	3938	5549	0	9487	0.51077	3941	4219	0	8160	0.50065	4514	4626	0	9140	0.19846	6580	1654	0	8234	0.72105	2709	7261	0	9970	0.46733	4750
cg00272582	73678371	73678371	0.05618	3008	185	0	3193	0.05149	3124	175	0	3299	0.08521	2949	284	0	3233	0.05872	2497	162	0	2659	0.06511	2700	195	0	2895	0.05632	1810	114	0	1924	0.03341	3314	118	0	3432	0.04343	2565	121	0	2686	0.03105	2833	94	0	2927	0.02028	3427
cg00308367	69737444	69737444	0.82381	1204	6097	0	7301	0.8731	910	6949	0	7859	0.91277	733	8717	0	9450	0.80724	1454	6508	0	7962	0.87628	1082	8372	0	9454	0.91092	792	9122	0	9914	0.85065	1155	7148	0	8303	0.91298	631	7669	0	8300	0.912	692	8208	0	8900	0.86321	957
cg00311963	21726474	21726474	0.6539	1816	3620	0	5436	0.51932	2263	2553	0	4816	0.37449	3613	2223	0	5836	0.48715	2713	2672	0	5385	0.57882	2772	3947	0	6719	0.60253	2193	3476	0	5669	0.58737	1938	2901	0	4839	0.55504	2475	3212	0	5687	0.6074	2245	3628	0	5873	0.47469	2401
cg00335297	53713392	53713392	0.43953	4080	3278	0	7358	0.52767	3860	4424	0	8284	0.54422	3889	4763	0	8652	0.4763	3667	3426	0	7093	0.44776	3621	3017	0	6638	0.5624	4297	5651	0	9948	0.52178	3260	3666	0	6926	0.30901	5345	2435	0	7780	0.57592	3433	4798	0	8231	0.5009	3522
cg00455876	27653438	69732350	0.519	2318	2609	0	4927	0.58985	1452	2232	0	3684	0.61157	1418	2390	0	3808	0.58763	1420	2166	0	3586	0.54628	1895	2402	0	4297	0.43688	1992	1623	0	3615	0.5528	1721	2251	0	3972	0.27069	2993	1148	0	4141	0.68748	1166	2785	0	3951	0.71173	1286
cg00479827	45616421	45616421	0.8843	264	2782	0	3046	0.93741	113	3190	0	3303	0.92613	239	4250	0	4489	0.86545	319	2695	0	3014	0.92151	223	3792	0	4015	0.93419	90	2697	0	2787	0.88861	212	2489	0	2701	0.94678	75	3113	0	3188	0.90909	212	3120	0	3332	0.8896	192
cg00543493	14612378	14612378	0.39477	9120	6014	0	15134	0.65885	4263	8426	0	12689	0.63442	5025	8894	0	13919	0.52574	6359	7160	0	13519	0.5302	7679	8779	0	16458	0.43142	11382	8712	0	20094	0.4781	6584	6123	0	12707	0.24567	11758	3862	0	15620	0.56561	6229	8241	0	14470	0.59095	4427
cg00576139	22668323	22668323	0.55123	3483	4401	0	7884	0.74354	1914	5839	0	7753	0.61507	2919	4824	0	7743	0.57932	3024	4302	0	7326	0.68535	2836	6395	0	9231	0.57883	2697	3844	0	6541	0.66684	2447	5098	0	7545	0.28132	3962	1590	0	5552	0.72462	2368	6494	0	8862	0.73306	1791
cg00599377	34758329	34758329	0.59026	3225	4790	0	8015	0.84427	695	4310	0	5005	0.71985	1670	4548	0	6218	0.74611	1370	4320	0	5690	0.77633	1376	5123	0	6499	0.76366	1224	4278	0	5502	0.75768	1068	3652	0	4720	0.41175	1763	1304	0	3067	0.88823	463	4474	0	4937	0.88097	371
cg00639218	50743409	50743409	0.26714	4166	1555	0	5721	0.63313	1829	3329	0	5158	0.397	3685	2492	0	6177	0.51993	2225	2518	0	4743	0.45847	3134	2738	0	5872	0.31581	2829	1352	0	4181	0.48193	2222	2160	0	4382	0.19245	3643	892	0	4535	0.42398	2931	2231	0	5162	0.51617	2129
cg00676506	10774483	10774483	0.88098	519	4582	0	5101	0.86289	705	5066	0	5771	0.8036	1330	5851	0	7181	0.86417	659	4829	0	5488	0.91806	483	6532	0	7015	0.95796	117	4945	0	5062	0.92813	261	4662	0	4923	0.9114	458	5740	0	6198	0.90934	560	6620	0	7180	0.8908	471
cg00679624	47712346	47712346	0.59919	4343	6642	0	10985	0.3981	8335	5579	0	13914	0.74705	2839	8680	0	11519	0.76559	2366	8054	0	10420	0.67942	4215	9145	0	13360	0.27925	10028	3924	0	13952	0.3756	7000	4271	0	11271	0.84934	1334	8084	0	9418	0.31885	8896	4211	0	13107	0.23369	9295
cg00762184	19614474	19614474	0.01538	11103	175	0	11278	0.12393	9853	1408	0	11261	0.03047	8237	262	0	8499	0.01801	10753	199	0	10952	0.01518	10410	162	0	10572	0.03273	8144	279	0	8423	0.00575	9577	56	0	9633	0.02054	9389	199	0	9588	0.02126	11269	247	0	11516	0.00788	12240
cg00789540	28605343	28605343	0.66075	2940	5921	0	8861	0.87853	880	7088	0	7968	0.88349	801	6832	0	7633	0.76071	2062	6873	0	8935	0.85111	1399	8569	0	9968	0.73245	2884	8169	0	11053	0.75923	1883	6253	0	8136	0.50929	5181	5481	0	10662	0.90032	809	8210	0	9019	0.87223	811
cg00876332	55769416	55769416	0.56277	1941	2627	0	4568	0.51389	2402	2645	0	5047	0.71509	1771	4696	0	6467	0.62	1838	3162	0	5000	0.56186	2627	3497	0	6124	0.73855	979	3048	0	4027	0.50529	2707	2867	0	5574	0.85263	632	4235	0	4867	0.61666	2031	3428	0	5459	0.55223	2052
cg00903245	42639338	42639338	0.29832	16428	7027	0	23455	0.44933	11556	9511	0	21067	0.43851	12502	9842	0	22344	0.41402	11728	8357	0	20085	0.39454	15456	10137	0	25593	0.33596	18869	9597	0	28466	0.35593	14961	8323	0	23284	0.18462	18546	4222	0	22768	0.47221	13430	12105	0	25535	0.47734	11585
cg00975375	25656427	25656427	0.64087	3417	6276	0	9693	0.90143	698	7298	0	7996	0.90144	814	8360	0	9174	0.74677	2175	6709	0	8884	0.8456	1412	8281	0	9693	0.7346	3132	8946	0	12078	0.72669	2400	6647	0	9047	0.46319	5485	4819	0	10304	0.90958	754	8591	0	9345	0.87741	740
cg01053349	10737353	10737353	0.36917	7499	4447	0	11946	0.59085	4712	6949	0	11661	0.40581	8126	5618	0	13744	0.46573	5403	4797	0	10200	0.53139	6072	6999	0	13071	0.41136	7019	4975	0	11994	0.56022	4526	5893	0	10419	0.1804	8332	1856	0	10188	0.48363	6351	6042	0	12393	0.49758	5494
cg01061520	61760464	61760464	0.33	7195	3593	0	10788	0.50744	4169	4398	0	8567	0.66358	3020	6154	0	9174	0.56039	3791	4960	0	8751	0.48452	5443	5210	0	10653	0.53688	5156	6093	0	11249	0.47765	4071	3814	0	7885	0.25977	5793	2068	0	7861	0.37451	5490	3347	0	8837	0.48188	4389
cg01073572	71773431	71773431	0.8954	325	3638	0	3963	0.88765	608	5594	0	6202	0.93242	349	6195	0	6544	0.65527	1473	2990	0	4463	0.91886	356	5164	0	5520	0.93968	201	4689	0	4890	0.70406	1496	3797	0	5293	0.95046	161	5007	0	5168	0.91112	391	5033	0	5424	0.85565	467
cg01086462	39802405	39802405	0.57823	4380	6142	0	10522	0.65877	3024	6031	0	9055	0.70812	3033	7601	0	10634	0.6111	3579	5781	0	9360	0.63172	4087	7182	0	11269	0.68485	3464	7745	0	11209	0.70678	2488	6238	0	8726	0.6324	3408	6035	0	9443	0.71334	2973	7647	0	10620	0.66792	2979
cg01141334	64638362	64638362	0.70356	1973	4920	0	6893	0.57318	3131	4339	0	7470	0.74507	2057	6304	0	8361	0.69321	1992	4727	0	6719	0.73014	2329	6572	0	8901	0.72005	1982	5355	0	7337	0.4658	4117	3677	0	7794	0.20756	6440	1713	0	8153	0.75491	1734	5649	0	7383	0.62134	2487
cg01209756	18744490	18744490	0.69549	3083	7270	0	10353	0.81391	1874	8634	0	10508	0.86973	1446	10322	0	11768	0.79996	1958	8230	0	10188	0.86182	1554	10316	0	11870	0.83974	2036	11192	0	13228	0.83721	1517	8316	0	9833	0.63741	4399	7909	0	12308	0.88527	1332	11050	0	12382	0.77216	2110
cg01215343	72740437	72740437	0.72342	2106	5770	0	7876	0.85948	904	6141	0	7045	0.90848	704	7981	0	8685	0.80462	1457	6412	0	7869	0.80755	1670	7427	0	9097	0.81516	1710	7982	0	9692	0.8538	743	4923	0	5666	0.27448	5049	1948	0	6997	0.85867	908	6124	0	7032	0.89036	429
cg01311227	31763489	31763489	0.0756	5219	435	0	5654	0.14313	5312	904	0	6216	0.0877	4997	490	0	5487	0.57187	2560	3553	0	6113	0.09931	4888	550	0	5438	0.07719	4347	372	0	4719	0.06302	4643	319	0	4962	0.054	4893	285	0	5178	0.07407	4913	401	0	5314	0.04536	5035
cg01375382	41620492	41620492	0.10574	3562	433	0	3995	0.16119	3808	751	0	4559	0.13323	3205	508	0	3713	0.53333	1650	2000	0	3650	0.13144	3475	541	0	4016	0.08501	2397	232	0	2629	0.13177	2384	377	0	2761	0.10318	2916	347	0	3263	0.11795	2839	393	0	3232	0.09145	3099
cg01426558	29643447	29643447	0.82966	1051	5606	0	6657	0.88218	888	7398	0	8286	0.87684	1104	8572	0	9676	0.86703	838	6116	0	6954	0.8958	820	7909	0	8729	0.89185	947	8634	0	9581	0.8719	720	5581	0	6301	0.88379	832	7088	0	7920	0.90262	767	8036	0	8803	0.88746	624
cg01463110	10715421	10715421	0.2937	4825	2048	0	6873	0.38554	4200	2698	0	6898	0.39951	4755	3230	0	7985	0.45295	3243	2768	0	6011	0.42284	4171	3129	0	7300	0.31015	3868	1784	0	5652	0.383	4132	2627	0	6759	0.17296	5437	1158	0	6595	0.34752	4684	2548	0	7232	0.26523	5316
cg01498999	13673406	13673406	0.86248	246	2170	0	2416	0.92654	164	3330	0	3494	0.92071	202	3507	0	3709	0.82048	333	1979	0	2312	0.9172	170	2991	0	3161	0.95805	0	2284	0	2284	0.72539	670	2034	0	2704	0.90283	195	2741	0	2936	0.88363	325	3227	0	3552	0.90474	151
cg01523029	18756452	18756452	0.30125	14747	6401	0	21148	0.49621	8798	8764	0	17562	0.43856	11830	9319	0	21149	0.41716	10999	7944	0	18943	0.41779	13033	9424	0	22457	0.36335	15207	8736	0	23943	0.39457	12792	8402	0	21194	0.21027	16538	4430	0	20968	0.49165	11343	11067	0	22410	0.46368	10613
cg01644972	59625465	59625465	0.07198	9028	708	0	9736	0.03936	7833	325	0	8158	0.05473	7378	433	0	7811	0.03521	8010	296	0	8306	0.04572	7894	383	0	8277	0.02342	8407	204	0	8611	0.04762	8119	411	0	8530	0.02656	8440	233	0	8673	0.02751	8949	256	0	9205	0.02709	9239
cg01707559	45652402	64689504	0.09708	8299	903	0	9202	0.14313	5635	958	0	6593	0.08398	5834	544	0	6378	0.09452	6625	702	0	7327	0.12708	6419	949	0	7368	0.09469	5187	553	0	5740	0.12378	6179	887	0	7066	0.13411	5330	841	0	6171	0.11659	6545	877	0	7422	0.12008	7052
cg01757887	59609499	59609499	0.68628	2502	5692	0	8194	0.70741	2818	7055	0	9873	0.84697	1625	9547	0	11172	0.72386	2480	6763	0	9243	0.75656	2330	7552	0	9882	0.85218	943	6013	0	6956	0.71375	1576	4179	0	5755	0.25814	4455	1585	0	6040	0.79117	1919	7649	0	9568	0.71122	1462
cg01828798	25710468	25710468	0.2112	2167	607	0	2774	0.52598	1104	1336	0	2440	0.35047	2035	1152	0	3187	0.40431	1612	1162	0	2774	0.28284	1756	732	0	2488	0.27486	1103	456	0	1559	0.38279	969	663	0	1632	0.04536	1710	86	0	1796	0.43684	1028	875	0	1903	0.60377	509
cg01882666	52682510	52682510	0.8449	519	3372	0	3891	0.88494	496	4584	0	5080	0.93606	249	5109	0	5358	0.86964	453	3689	0	4142	0.86477	726	5282	0	6008	0.88844	373	3767	0	4140	0.88828	346	3546	0	3892	0.91726	275	4157	0	4432	0.90408	351	4251	0	4602	0.86675	332
cg01900066	20750401	20750401	0.92556	59	1977	0	2036	0.93061	73	2320	0	2393	0.95189	55	3067	0	3122	0.90897	107	2067	0	2174	0.94136	72	2761	0	2833	0.94379	0	1679	0	1679	0.92931	58	2077	0	2135	0.89027	164	2142	0	2306	0.89842	195	2609	0	2804	0.94173	0
cg01911472	15665460	15665460	0.81985	1000	5006	0	6006	0.88264	710	6092	0	6802	0.85797	1082	7140	0	8222	0.89039	639	6003	0	6642	0.8445	1142	6745	0	7887	0.91454	589	7373	0	7962	0.82894	1023	5442	0	6465	0.89327	652	6294	0	6946	0.91425	588	7335	0	7923	0.87555	660
cg01943289	32700319	32700319	0.9263	218	3997	0	4215	0.88557	525	4837	0	5362	0.8783	822	6654	0	7476	0.90636	393	4772	0	5165	0.9441	291	6603	0	6894	0.97302	39	5012	0	5051	0.87487	605	4929	0	5534	0.84089	889	5227	0	6116	0.89905	539	5691	0	6230	0.90288	328
cg01984154	48628451	48628451	0.77234	1375	5004	0	6379	0.81698	1336	6410	0	7746	0.84207	1283	7374	0	8657	0.81962	1121	5548	0	6669	0.82656	1377	7039	0	8416	0.82628	1344	6868	0	8212	0.81616	1047	5092	0	6139	0.78083	1425	5433	0	6858	0.86859	877	6458	0	7335	0.73754	1369
cg01988452	17744441	17744441	0.39627	1582	1104	0	2686	0.36256	1456	885	0	2341	0.47844	1823	1764	0	3587	0.17721	1943	440	0	2383	0.3091	1972	927	0	2899	0.38228	653	466	0	1119	0.21044	1836	516	0	2352	0.12649	1585	244	0	1829	0.55936	1121	1550	0	2671	0.3388	1270
cg02002345	44652403	44652403	0.11632	9168	1220	0	10388	0.18283	7239	1642	0	8881	0.13576	8577	1363	0	9940	0.13088	8267	1260	0	9527	0.20785	8521	2262	0	10783	0.13142	8505	1302	0	9807	0.13639	10253	1635	0	11888	0.12335	9040	1286	0	10326	0.13912	9900	1616	0	11516	0.10398	11240
cg02004872	25785404	58629399	0.00322	5464	18	0	5482	0.00763	6016	47	0	6063	0.01403	6295	91	0	6386	0.01144	5431	64	0	5495	0.00758	6450	50	0	6500	0	6992	0	0	6992	0.00449	4555	21	0	4576	0.01285	5049	67	0	5116	0.00777	5136	41	0	5177	0.02208	3887
cg02011394	26790302	62667449	0.66601	6531	13223	0	19754	0.91928	1096	13621	0	14717	0.86889	1798	12578	0	14376	0.80767	2914	12657	0	15571	0.75358	4441	13887	0	18328	0.65231	6810	12964	0	19774	0.70088	5897	14052	0	19949	0.41121	10188	7185	0	17373	0.94898	693	14750	0	15443	0.9697	430
cg02012379	30653507	30653507	0.67975	1328	3031	0	4359	0.62347	2027	3522	0	5549	0.59619	2335	3595	0	5930	0.68448	1547	3573	0	5120	0.63246	2357	4228	0	6585	0.7602	982	3430	0	4412	0.6222	1622	2836	0	4458	0.66321	1589	3326	0	4915	0.71117	1369	3617	0	4986	0.53683	1975
cg02050847	43656343	73683470	0.92646	404	6349	0	6753	0.95205	274	7425	0	7699	0.85775	1362	8816	0	10178	0.95759	218	7181	0	7399	0.96693	200	8773	0	8973	0.97707	113	9077	0	9190	0.95373	189	5957	0	6146	0.97529	82	7182	0	7264	0.96448	187	7792	0	7979	0.94157	231
cg02056550	22681329	22681329	0.40529	2578	1825	0	4403	0.869	514	4073	0	4587	0.54782	2453	3093	0	5546	0.61886	1808	3098	0	4906	0.59074	2234	3369	0	5603	0.48977	1271	1316	0	2587	0.59923	1774	2802	0	4576	0.20627	3394	908	0	4302	0.91541	360	4978	0	5338	0.87047	450
cg02105393	17612397	17612397	0.01389	7212	103	0	7315	0.02951	6610	204	0	6814	0.03687	5595	218	0	5813	0.01886	5466	107	0	5573	0.03315	5442	190	0	5632	0.02798	4660	137	0	4797	0.01518	5868	92	0	5960	0.02491	6436	167	0	6603	0.01408	5781	84	0	5865	0.02017	5534
cg02107461	72697448	72697448	0.37419	4899	2989	0	7888	0.56644	3228	4348	0	7576	0.39932	5201	3524	0	8725	0.41343	4189	3023	0	7212	0.34846	5799	3155	0	8954	0.33385	4184	2147	0	6331	0.51391	3657	3972	0	7629	0.13488	6410	1015	0	7425	0.38061	4992	3129	0	8121	0.49092	3768
cg02126249	26671452	26671452	0.39509	7364	4875	0	12239	0.64901	3623	6884	0	10507	0.60114	5007	7697	0	12704	0.52428	5201	5842	0	11043	0.49694	6640	6658	0	13298	0.47849	7950	7386	0	15336	0.48427	5883	5618	0	11501	0.29723	7362	3156	0	10518	0.59555	4694	7059	0	11753	0.58175	4126
cg02129146	64787366	64787366	0.8711	189	1953	0	2142	0.78453	393	1795	0	2188	0.89676	225	2823	0	3048	0.87158	177	1880	0	2057	0.86041	345	2743	0	3088	0.76419	303	1306	0	1609	0.79266	307	1556	0	1863	0.49451	1004	1080	0	2084	0.83548	271	1884	0	2155	0.81375	236
cg02233183	65747325	65747325	0.2374	6877	2172	0	9049	0.29207	6602	2765	0	9367	0.38908	5317	3450	0	8767	0.10042	6135	696	0	6831	0.23257	6625	2038	0	8663	0.15966	6458	1246	0	7704	0.12304	4989	714	0	5703	0.26023	4761	1710	0	6471	0.41417	3961	2871	0	6832	0.27978	4531
cg02233190	74634349	15738364	0.04409	5928	278	0	6206	0.0334	6874	241	0	7115	0.02595	8421	227	0	8648	0.03148	6576	217	0	6793	0.01414	8403	122	0	8525	0.01492	7956	122	0	8078	0.02231	6561	152	0	6713	0.01559	6845	110	0	6955	0.01212	8049	100	0	8149	0.03023	5835
cg02272584	53731504	53731504	0.51625	4559	4972	0	9531	0.86397	967	6777	0	7744	0.82041	1679	8127	0	9806	0.61701	3116	5181	0	8297	0.68803	2811	6420	0	9231	0.45751	5269	4528	0	9797	0.60366	3232	5075	0	8307	0.20979	6435	1735	0	8170	0.90241	719	7573	0	8292	0.84891	870
cg02288797	29784405	29784405	0.77844	1203	4578	0	5781	0.86939	880	6523	0	7403	0.89855	710	7174	0	7884	0.85123	834	5344	0	6178	0.8792	807	6601	0	7408	0.8883	739	6672	0	7411	0.85532	830	5498	0	6328	0.87726	795	6397	0	7192	0.85202	1146	7174	0	8320	0.81078	1058
cg02340092	19620379	19620379	0.63971	1272	2436	0	3708	0.68297	1436	3309	0	4745	0.85792	633	4426	0	5059	0.40138	2322	1624	0	3946	0.69552	1335	3278	0	4613	0.75602	670	2386	0	3056	0.47167	1504	1432	0	2936	0.70723	872	2348	0	3220	0.69967	989	2537	0	3526	0.66005	773
cg02352633	32803433	32803433	0.47809	853	873	0	1726	0.77066	383	1623	0	2006	0.55529	829	1160	0	1989	0.52278	738	918	0	1656	0.82348	336	2034	0	2370	0.62958	193	498	0	691	0.73295	362	1268	0	1630	0.78028	281	1353	0	1634	0.74061	508	1736	0	2244	0.77964	294
cg02402208	19740380	19740380	0.47745	1673	1620	0	3293	0.76952	644	2484	0	3128	0.81721	567	2982	0	3549	0.53904	1305	1643	0	2948	0.58686	1472	2233	0	3705	0.51579	881	1045	0	1926	0.66832	967	2150	0	3117	0.21965	1925	570	0	2495	0.81501	541	2824	0	3365	0.57472	1155
cg02407581	50748309	50748309	0.40369	3751	2607	0	6358	0.69572	1572	3823	0	5395	0.50136	3026	3143	0	6169	0.50532	2784	2946	0	5730	0.5106	3108	3347	0	6455	0.45165	2463	2111	0	4574	0.49173	3035	3033	0	6068	0.16615	3679	753	0	4432	0.65521	2248	4462	0	6710	0.64647	1761
cg02432075	72614464	72614464	0.07685	13715	1150	0	14865	0.23044	10072	3046	0	13118	0.15118	11309	2032	0	13341	0.1022	11795	1354	0	13149	0.19954	11052	2780	0	13832	0.1319	11799	1808	0	13607	0.09805	11077	1215	0	12292	0.03015	11447	359	0	11806	0.28097	10776	4250	0	15026	0.21791	12275
cg02494853	58788384	71607362	0.01973	8348	170	0	8518	0.07079	9535	734	0	10269	0.02125	11831	259	0	12090	0.01832	8366	158	0	8524	0.11626	10291	1367	0	11658	0.00654	12363	82	0	12445	0.01037	8394	89	0	8483	0.00313	10418	33	0	10451	0.00468	11597	55	0	11652	0.00541	7806
cg02522936	29680371	29680371	0.79973	1248	5383	0	6631	0.82999	1264	6659	0	7923	0.88952	878	7874	0	8752	0.86875	801	5964	0	6765	0.8378	1249	6968	0	8217	0.91618	555	7159	0	7714	0.88501	724	6342	0	7066	0.89722	733	7272	0	8005	0.8904	788	7214	0	8002	0.788	1271
cg02577797	21692489	21692489	0.06246	2737	189	0	2926	0.0585	2153	140	0	2293	0.06057	2025	137	0	2162	0.03843	2077	87	0	2164	0.06141	2269	155	0	2424	0.06869	1405	111	0	1516	0.02348	2437	61	0	2498	0.06813	2020	155	0	2175	0.04848	1843	99	0	1942	0.03783	2723
cg02582450	43779367	43779367	0.4819	5724	5417	0	11141	0.48103	5235	4945	0	10180	0.72036	2921	7782	0	10703	0.41066	5342	3792	0	9134	0.49072	5829	5713	0	11542	0.4588	6081	5240	0	11321	0.48457	5262	5041	0	10303	0.20668	5293	1405	0	6698	0.28804	8603	3521	0	12124	0.4731	5806
cg02606988	57736403	57736403	0.34886	12995	7016	0	20011	0.53906	7599	9004	0	16603	0.55506	8988	11337	0	20325	0.46125	9096	7873	0	16969	0.46519	11392	9996	0	21388	0.40833	14261	9911	0	24172	0.47494	9266	8472	0	17738	0.26708	14370	5273	0	19643	0.62064	6735	11182	0	17917	0.59525	5964
cg02616328	60761353	60761353	0.02932	10727	327	0	11054	0.04346	9013	414	0	9427	0.0464	7113	351	0	7464	0.04633	9102	447	0	9549	0.04284	8501	385	0	8886	0.02751	10152	290	0	10442	0.02507	7679	200	0	7879	0.03461	8044	292	0	8336	0.02663	8050	223	0	8273	0.01366	9141
cg02624968	42743346	42743346	0.24502	11045	3617	0	14662	0.2972	9359	4000	0	13359	0.41651	7832	5662	0	13494	0.29553	9218	3909	0	13127	0.40318	8675	5928	0	14603	0.33111	10128	5063	0	15191	0.33541	9062	4624	0	13686	0.22702	9645	2862	0	12507	0.3887	9679	6218	0	15897	0.23202	12766
cg02730008	28767425	28767425	0.89333	260	3015	0	3275	0.90663	362	4486	0	4848	0.93215	287	5317	0	5604	0.92156	183	3325	0	3508	0.91403	337	4646	0	4983	0.91752	165	2948	0	3113	0.93344	181	3941	0	4122	0.96088	57	3856	0	3913	0.9167	272	4094	0	4366	0.9009	241
cg02802508	54621330	54621330	0.4695	7014	6296	0	13310	0.62351	4381	7421	0	11802	0.59241	5687	8411	0	14098	0.49164	5799	5705	0	11504	0.5122	7060	7518	0	14578	0.50078	7905	8030	0	15935	0.50976	6130	6478	0	12608	0.41229	8869	6292	0	15161	0.67009	3919	8163	0	12082	0.6441	3811
cg02839557	59718411	70747408	0.01647	7604	129	0	7733	0.008	5354	44	0	5398	0	5197	0	0	5197	0.01014	6635	69	0	6704	0.03017	6297	199	0	6496	0.01032	6131	65	0	6196	0.01789	5005	93	0	5098	0.03868	4672	192	0	4864	0.02021	5233	110	0	5343	0.01089	5892
cg02842889	72679367	26669351		4705	93	0	4798	0.02778	4415	129	0	4544	0.01119	4761	55	0	4816	0.02094	4061	89	0	4150	0.02851	4978	149	0	5127	0.00855	4420	39	0	4459	0.01863	3640	71	0	3711	0.02037	4229	90	0	4319	0.01145	4305	51	0	4356	0.00645	3445
cg02884332	28630385	28630385	0.05432	3417	202	0	3619	0.10475	3182	384	0	3566	0.09256	3204	337	0	3541	0.10577	2876	352	0	3228	0.08395	3730	351	0	4081	0.09341	2472	265	0	2737	0.08142	2980	273	0	3253	0.094	3100	332	0	3432	0.10134	2924	341	0	3265	0.06689	3499
cg03052502	31713501	40601382	0.62469	8006	13492	0	21498	0.89524	1383	12673	0	14056	0.77523	3197	11371	0	14568	0.70835	4996	12377	0	17373	0.73121	4997	13866	0	18863	0.58906	7769	11280	0	19049	0.64243	7507	13667	0	21174	0.38401	9122	5749	0	14871	0.96625	397	14227	0	14624	0.98489	162
cg03055837	13739374	13739374	0.471	2819	2599	0	5418	0.54608	2624	3277	0	5901	0.60283	2370	3749	0	6119	0.28624	3381	1396	0	4777	0.53876	2857	3454	0	6311	0.54888	1921	2459	0	4380	0.37055	3627	2194	0	5821	0.43864	3971	3181	0	7152	0.56984	2524	3476	0	6000	0.52969	2442
cg03123709	27808379	27808379	0.75665	971	3330	0	4301	0.70925	1664	4303	0	5967	0.78363	1103	4357	0	5460	0.75121	1032	3418	0	4450	0.80899	945	4426	0	5371	0.82808	565	3203	0	3768	0.63634	1615	3001	0	4616	0.88445	452	4225	0	4677	0.73591	1245	3748	0	4993	0.62812	1508
cg03155755	52672419	29719450	0.68393	4624	10222	0	14846	0.88601	1314	10991	0	12305	0.83091	1960	10123	0	12083	0.81483	2313	10618	0	12931	0.79482	2728	10955	0	13683	0.71241	4010	10181	0	14191	0.70353	4186	10171	0	14357	0.43763	9092	7153	0	16245	0.93	793	11864	0	12657	0.92709	962
cg03244189	14749415	45763392	0.03468	2767	103	0	2870	0.08293	2753	258	0	3011	0.05334	3414	198	0	3612	0.05426	3072	182	0	3254	0.0905	3106	319	0	3425	0.03231	3194	110	0	3304	0.02718	1761	52	0	1813	0.06436	1819	132	0	1951	0.02427	2031	53	0	2084	0.11278	1379
cg03258315	55678375	55678375	0.37578	6287	3845	0	10132	0.69633	2708	6439	0	9147	0.59374	5120	7629	0	12749	0.52635	4484	5094	0	9578	0.46226	6654	5806	0	12460	0.42094	6433	4749	0	11182	0.5029	4962	5121	0	10083	0.18025	8782	1953	0	10735	0.75212	2820	8860	0	11680	0.63025	3552
cg03266527	59714432	59714432	0.03648	6318	243	0	6561	0.04524	7055	339	0	7394	0.03856	5834	238	0	6072	0.03083	6721	217	0	6938	0.05208	7272	405	0	7677	0.01211	5938	74	0	6012	0.01918	6444	128	0	6572	0.02771	6145	178	0	6323	0.02501	7267	189	0	7456	0.00712	8128
cg03278611	32690350	32690350	0.65522	2490	4922	0	7412	0.72715	2626	7265	0	9891	0.72386	2789	7573	0	10362	0.46328	4343	3835	0	8178	0.68932	3073	7040	0	10113	0.75821	1969	6488	0	8457	0.53668	4372	5180	0	9552	0.62048	3784	6350	0	10134	0.70651	3094	7689	0	10783	0.60558	2982
cg03359666	44662374	44662374	0.4396	3560	2871	0	6431	0.55686	2721	3545	0	6266	0.49249	2906	2917	0	5823	0.57405	2497	3500	0	5997	0.64553	2466	4673	0	7139	0.81129	1177	5490	0	6667	0.59705	2576	3965	0	6541	0.83819	938	5377	0	6315	0.53378	2888	3421	0	6309	0.47515	3300
cg03416979	22711327	22711327	0.47655	1474	1433	0	2907	0.82452	378	2246	0	2624	0.68525	1063	2532	0	3595	0.698	729	1916	0	2645	0.846	449	3016	0	3465	0.79408	338	1689	0	2027	0.74499	358	1338	0	1696	0.22255	2024	608	0	2632	0.78158	512	2190	0	2702	0.74796	457
cg03430010	28806409	28806409	0.02067	8051	172	0	8223	0.03115	6805	222	0	7027	0.05129	5726	315	0	6041	0.02235	6375	148	0	6523	0.05014	6606	354	0	6960	0.0297	6304	196	0	6500	0.03181	5348	179	0	5527	0.03991	4831	205	0	5036	0.02395	5484	137	0	5621	0.00873	6029
cg03441493	23789460	23789460	0.41261	6010	4292	0	10302	0.52544	4442	5029	0	9471	0.73685	2506	7297	0	9803	0.61595	3391	5599	0	8990	0.46683	5856	5215	0	11071	0.36721	6476	3816	0	10292	0.39658	5764	3854	0	9618	0.15374	7034	1296	0	8330	0.57625	3771	5264	0	9035	0.36776	5379
cg03443143	44675453	11721413	0.5748	8251	11289	0	19540	0.77609	3060	10953	0	14013	0.63441	5604	9898	0	15502	0.60747	6480	10183	0	16663	0.59465	7033	10464	0	17497	0.50699	9380	9749	0	19129	0.62145	5922	9886	0	15808	0.32064	8640	4125	0	12765	0.80019	2637	10961	0	13598	0.85817	2013
cg03515816	69736333	69736333	0.40802	6423	4496	0	10919	0.6329	3738	6617	0	10355	0.65102	3781	7240	0	11021	0.54887	4133	5150	0	9283	0.61133	4550	7314	0	11864	0.48026	7761	7264	0	15025	0.51968	4818	5321	0	10139	0.29486	8557	3620	0	12177	0.68209	3686	8123	0	11809	0.60379	3246
cg03515901	37604301	37604301	0.32711	6462	3190	0	9652	0.79991	1614	6852	0	8466	0.57217	4497	6148	0	10645	0.46837	4665	4198	0	8863	0.53998	4761	5706	0	10467	0.40217	6133	4193	0	10326	0.53957	3554	4282	0	7836	0.15171	7706	1396	0	9102	0.70827	2448	6186	0	8634	0.6788	1992
cg03533500	14732308	14732308	0.91899	304	4583	0	4887	0.91698	371	5202	0	5573	0.91841	543	7238	0	7781		405	4517	0	4922	0.93445	335	6201	0	6536	0.96219	127	5777	0	5904	0.87156	717	5544	0	6261	0.91619	489	6439	0	6928	0.92463	405	6195	0	6600	0.87058	493
cg03535417	51739337	51739337	0.359	9899	5600	0	15499	0.62513	5231	8890	0	14121	0.55793	7481	9568	0	17049	0.48864	7371	7139	0	14510	0.56299	7265	9488	0	16753	0.41859	10506	7636	0	18142	0.47703	8142	7518	0	15660	0.28656	12433	5034	0	17467	0.67475	4782	10128	0	14910	0.68066	3567
cg03601053	38759429	38759429	0.88836	462	4472	0	4934	0.90193	504	5555	0	6059	0.93381	324	5982	0	6306	0.89993	465	5081	0	5546	0.92938	406	6659	0	7065	0.94069	232	5266	0	5498	0.96375	56	4148	0	4204	0.93393	234	4721	0	4955	0.92551	302	4995	0	5297	0.85763	441
cg03672679	15691417	15691417	0.10906	7277	903	0	8180	0.15221	6411	1169	0	7580	0.17959	5158	1151	0	6309	0.50038	3824	3930	0	7754	0.42784	4681	3575	0	8256	0.09828	5781	641	0	6422	0.20747	5905	1572	0	7477	0.79577	1377	5755	0	7132	0.12732	6528	967	0	7495	0.09608	7690
cg03683899	30785408	48621402	0.01913	3642	73	0	3715	0.01115	4334	50	0	4384	0	4486	0	0	4486	0.00243	4005	10	0	4015	0	4564	0	0	4564	0.0076	4209	33	0	4242	0.00374	2297	9	0	2306	0	2813	0	0	2813	0.0107	3229	36	0	3265	0	2204
cg03695421	48715470	13625375	0.63567	1385	2591	0	3976	0.65411	1498	3022	0	4520	0.76606	1182	4198	0	5380	0.64521	1410	2746	0	4156	0.41841	3311	2454	0	5765	0.33964	2552	1364	0	3916	0.39311	2174	1473	0	3647	0.11629	2993	407	0	3400	0.65332	1173	2399	0	3572	0.63841	800
cg03706273	66610451	32759443	0.04678	7277	362	0	7639	0.167	7931	1610	0	9541	0.39607	8105	5381	0	13486	0.01807	8107	151	0	8258	0.24987	8708	2934	0	11642	0.29104	10175	4218	0	14393	0.03024	7565	239	0	7804	0.34452	7206	3840	0	11046	0.20573	8969	2349	0	11318	0.20504	6584
cg03750315	42668374	62616418	0.03791	6802	272	0	7074	0.03296	6003	208	0	6211	0.02567	6390	171	0	6561	0.03381	5501	196	0	5697	0.03134	7317	240	0	7557	0.00557	6149	35	0	6184	0.02788	6735	196	0	6931	0.01566	6121	99	0	6220	0.02026	6766	142	0	6908	0.00014	7080
cg03767353	65697342	43604403	0.73603	2290	6664	0	8954	0.82337	1579	7827	0	9406	0.89623	816	7911	0	8727	0.81009	1429	6522	0	7951	0.83228	1251	6704	0	7955	0.85162	836	5372	0	6208	0.68412	2482	5592	0	8074	0.90796	612	7024	0	7636	0.81928	1520	7344	0	8864	0.82136	1581
cg03769088	32755391	32755391	0.47856	3353	3169	0	6522	0.80292	968	4351	0	5319	0.70164	1879	4654	0	6533	0.61214	2361	3884	0	6245	0.70372	2123	5280	0	7403	0.67385	1867	4064	0	5931	0.59111	2328	3510	0	5838	0.17127	4105	869	0	4974	0.85555	718	4845	0	5563	0.76058	1032
cg03827298	74720388	74720388	0.62932	3632	6336	0	9968	0.76159	2297	7657	0	9954	0.79621	2330	9494	0	11824	0.6538	3694	7165	0	10859	0.76988	2728	9461	0	12189	0.7032	3978	9662	0	13640	0.68932	2908	6674	0	9582	0.55976	4626	6009	0	10635	0.79257	2139	8555	0	10694	0.76429	1718
cg03905640	17667405	17667405	0.69335	1781	4253	0	6034	0.8103	1204	5570	0	6774	0.89116	791	7295	0	8086	0.90365	533	5937	0	6470	0.8441	1240	7255	0	8495	0.90495	670	7331	0	8001	0.89002	621	5835	0	6456	0.86014	927	6316	0	7243	0.86376	1033	7183	0	8216	0.84642	835
cg03930849	16651508	16651508	0.50722	2867	3054	0	5921	0.54032	2933	3565	0	6498	0.50307	4355	4510	0	8865	0.54793	1942	2475	0	4417	0.50444	2968	3123	0	6091	0.61896	688	1280	0	1968	0.32792	3952	1977	0	5929	0.15956	4061	790	0	4851	0.5199	3206	3580	0	6786	0.50656	1970
cg04016144	32755398	29739303	0.6901	2743	6331	0	9074	0.9449	191	4990	0	5181	0.90664	389	4749	0	5138	0.89811	497	5262	0	5759	0.90677	531	6137	0	6668	0.64346	1037	2052	0	3089	0.67152	2674	5671	0	8345	0.4217	3242	2437	0	5679	0.96408	106	5529	0	5635	0.9705	131
cg04021548	59742411	59742411	0.34174	7491	3941	0	11432	0.42947	7330	5593	0	12923	0.54463	5191	6328	0	11519	0.40676	5849	4079	0	9928	0.41709	6952	5046	0	11998	0.53653	5318	6272	0	11590	0.40783	5888	4124	0	10012	0.33181	7343	3696	0	11039	0.58162	4839	6866	0	11705	0.43826	5759
cg04023335	61693352	54750413	0.47294	8471	7691	0	16162	0.57927	5324	7468	0	12792	0.48904	7615	7384	0	14999	0.45546	7981	6759	0	14740	0.513	7354	7852	0	15206	0.18024	11675	2589	0	14264	0.41427	7542	5405	0	12947	0.08153	13463	1204	0	14667	0.24222	9889	3193	0	13082	0.61928	4825
cg04042030	60690491	17683371	0.01234	6942	88	0	7030	0.01517	6780	106	0	6886	0.01836	8455	160	0	8615	0.00319	7081	23	0	7104	0.02273	9446	222	0	9668	0.00684	8896	62	0	8958	0.01101	6006	68	0	6074	0.00155	6348	10	0	6358	0.01172	7486	90	0	7576	0.01185	5735
cg04123665	68708510	68708510	0.30792	15139	6780	0	21919	0.44956	11080	9131	0	20211	0.49623	10988	10922	0	21910	0.38545	12719	8040	0	20759	0.39122	14759	9549	0	24308	0.34636	17485	9318	0	26803	0.34138	14800	7723	0	22523	0.20416	17621	4546	0	22167	0.52345	10943	12130	0	23073	0.42999	12463
cg04169747	29742458	29742458	0.35619	4379	2478	0	6857	0.40077	5190	3538	0	8728	0.53728	3444	4115	0	7559	0.43088	3922	3045	0	6967	0.40276	4838	3330	0	8168	0.62284	2106	3643	0	5749	0.37429	4728	2888	0	7616	0.80348	1121	4992	0	6113	0.52285	3251	3672	0	6923	0.38733	3807
cg04170994	14670333	14670333	0.28373	8006	3211	0	11217	0.37637	7111	4352	0	11463	0.38516	6116	3894	0	10010	0.25069	7456	2528	0	9984	0.35685	7030	3956	0	10986	0.1554	7047	1315	0	8362	0.3818	7162	4485	0	11647	0.20822	6159	1646	0	7805	0.27477	7726	2965	0	10691	0.26451	9287
cg04193779	29756474	29756474	0.46222	1181	1101	0	2282	0.69165	760	1929	0	2689	0.53823	1422	1774	0	3196	0.64222	856	1716	0	2572	0.5646	1349	1879	0	3228	0.47154	717	729	0	1446	0.63501	1172	2213	0	3385	0.65348	84	347	0.01333	431	0.83943	440	2823	0	3263	0.79935	396
cg04303809	57695334	39674344	0.06549	2854	207	0	3061	0.0759	3455	292	0	3747	0.42066	2171	1649	0	3820	0.05986	3057	201	0	3258	0.05614	3481	213	0	3694	0.05389	3218	189	0	3407	0.06821	2591	197	0	2788	0.03553	2669	102	0	2771	0.21584	1662	485	0	2147	0.10141	1814
cg04351468	56668440	56668440	0.61577	3541	5835	0	9376	0.81866	1583	7598	0	9181	0.78129	2448	9102	0	11550	0.61468	3994	6531	0	10525	0.71799	2633	6958	0	9591	0.69956	3209	7705	0	10914	0.74255	2276	6853	0	9129	0.31079	6994	3199	0	10193	0.81822	1774	8435	0	10209	0.80168	1553
cg04419680	53721318	53721318	0.03665	5867	227	0	6094	0.0467	5044	252	0	5296	0.03033	4376	140	0	4516	0.0461	5487	270	0	5757	0.03481	5307	195	0	5502	0.02939	4457	138	0	4595	0.02848	3720	112	0	3832	0.02372	4715	117	0	4832	0	4468	0	0	4468	0.02356	5743
cg04448376	63722507	49626353	0.06212	4097	278	0	4375	0.01536	5222	83	0	5305	0.06794	4043	302	0	4345	0.03073	3717	121	0	3838	0.03243	4256	146	0	4402	0.05039	3104	170	0	3274	0.01727	4680	84	0	4764	0.00733	4232	32	0	4264	0	4605	0	0	4605	0.01872	5038
cg04462340	45619496	11754306	0.70699	1489	3834	0	5323	0.84118	639	3914	0	4553	0.67387	1561	3432	0	4993	0.75762	1005	3454	0	4459	0.69808	1345	3341	0	4686	0.70112	782	2069	0	2851	0.75339	1045	3498	0	4543	0.18905	3263	784	0	4047	0.8023	862	3904	0	4766	0.91675	375
cg04477336	17797356	17797356	0.50811	2782	2977	0	5759	0.86975	709	5402	0	6111	0.71178	2132	5512	0	7644	0.69085	1673	3962	0	5635	0.7024	1979	4907	0	6886	0.50746	2937	3129	0	6066	0.74501	985	3170	0	4155	0.22141	3427	1003	0	4430	0.89936	431	4745	0	5176	0.84093	462
cg04493908	26671318	26671318	0.6467	2595	4933	0	7528	0.71213	1964	5106	0	7070	0.78108	1645	6226	0	7871	0.71071	2083	5363	0	7446	0.7287	2135	6003	0	8138	0.7936	1533	6279	0	7812	0.69204	2283	5355	0	7638	0.72041	1955	5295	0	7250	0.79935	1636	6916	0	8552	0.61175	2820
cg04559508	67748477	67748477	0.47491	2631	2470	0	5101	0.61734	1648	2820	0	4468	0.77821	1201	4565	0	5766	0.61747	1901	3230	0	5131	0.58964	2228	3345	0	5573	0.50074	1921	2027	0	3948	0.61449	1880	3156	0	5036	0.18674	3101	735	0	3836	0.54015	2368	2899	0	5267	0.48453	2416
cg04576441	61635501	61635501	0.86782	744	5541	0	6285	0.87427	832	6481	0	7313	0.93605	386	7114	0	7500	0.87321	662	5248	0	5910	0.92152	488	6904	0	7392	0.91718	511	6766	0	7277	0.86453	691	5048	0	5739	0.94097	280	6057	0	6337	0.94438	293	6673	0	6966	0.9043	356
cg04689676	52679475	38638386	0.01274	3388	45	0	3433	0.02377	3555	89	0	3644	0.01879	3922	77	0	3999	0.02288	3829	92	0	3921	0.01755	4043	74	0	4117	0.01734	4376	79	0	4455	0.04733	3000	154	0	3154	0.03224	3232	111	0	3343	0.03093	3158	104	0	3262	0.02073	2356
cg04691144	72804470	72804470	0.4175	4987	3646	0	8633	0.51293	4796	5156	0	9952	0.56149	4104	5383	0	9487	0.17644	6290	1369	0	7659	0.36457	5868	3424	0	9292	0.38877	5266	3413	0	8679	0.23912	5354	1714	0	7068	0.44732	4275	3541	0	7816	0.63249	3402	6027	0	9429	0.454	4321
cg04790916	10674308	10674308	0.02618	4884	134	0	5018	0.06351	4412	306	0	4718	0.0461	3583	178	0	3761	0.04048	5257	226	0	5483	0.04882	4420	232	0	4652	0.03943	3749	158	0	3907	0.04705	4396	222	0	4618	0.07452	3961	327	0	4288	0.03989	3992	170	0	4162	0.03983	5227
cg04792227	41608391	59605380	0.09641	8026	867	0	8893	0.1207	7462	1038	0	8500	0.11942	6153	848	0	7001	0.54381	4862	5915	0	10777	0.33936	5964	3115	0	9079	0.04025	7697	327	0	8024	0.17596	7449	1612	0	9061	0.76883	2153	7493	0	9646	0.09212	8228	845	0	9073	0.06073	8345
cg04817258	56633465	56633465	0.17612	13209	2845	0	16054	0.28449	12445	4988	0	17433	0.2955	12116	5124	0	17240	0.2449	12884	4211	0	17095	0.2262	14524	4275	0	18799	0.21718	14570	4070	0	18640	0.22179	13244	3803	0	17047	0.09671	12024	1298	0	13322	0.21364	14914	4079	0	18993	0.18323	14240
cg04831594	33629453	33629453	0.29834	5775	2498	0	8273	0.74716	1572	4941	0	6513	0.46624	4793	4274	0	9067	0.38235	4877	3081	0	7958	0.41092	5379	3822	0	9201	0.30277	5215	2308	0	7523	0.42861	3686	2840	0	6526	0.09333	6992	730	0	7722	0.46857	3687	3339	0	7026	0.64651	1502
cg04840163	21717353	40702418	0.08499	6532	616	0	7148	0.07241	5652	449	0	6101	0.04909	5460	287	0	5747	0.0893	5081	508	0	5589	0.09113	5086	520	0	5606	0.07783	4438	383	0	4821	0.06539	6032	429	0	6461	0.06493	5790	409	0	6199	0.05546	5180	310	0	5490	0.07863	6567
cg04864270	35712314	35712314	0.64003	1756	3300	0	5056	0.63608	1907	3508	0	5415	0.77009	1259	4552	0	5811	0.68164	1339	3081	0	4420	0.65113	2055	4022	0	6077	0.76519	1009	3614	0	4623	0.54344	1676	2114	0	3790	0.58034	2261	3265	0	5526	0.71372	1263	3398	0	4661	0.60059	1264
cg04958669	18607314	18607314	0.32676	11570	5664	0	17234	0.51741	7605	8261	0	15866	0.44	10018	7950	0	17968	0.41226	9452	6700	0	16152	0.42378	10650	7906	0	18556	0.36515	13108	7597	0	20705	0.44131	8743	6985	0	15728	0.227	12203	3613	0	15816	0.57339	7216	9833	0	17049	0.47554	7899
cg04964672	44754509	44788404	0.80138	2402	10095	0	12497	0.80906	2255	9979	0	12234	0.82319	1924	9423	0	11347	0.80359	2409	10265	0	12674	0.72899	3822	10550	0	14372	0.73447	4363	12345	0	16708	0.61635	3692	6092	0	9784	0.46132	7838	6798	0	14636	0.83034	1422	7449	0	8871	0.81975	1656
cg05051262	27733467	27733467	0.43206	4297	3345	0	7642	0.47303	3701	3412	0	7113	0.57225	3399	4681	0	8080	0.4062	4303	3012	0	7315	0.52569	3861	4390	0	8251	0.52262	3678	4136	0	7814	0.50695	2242	2408	0	4650	0.12305	4568	655	0	5223	0.60873	1971	3222	0	5193	0.52806	2053
cg05098815	51733378	51733378	0.39586	1739	1205	0	2944	0.51291	1598	1788	0	3386	0.64507	1308	2559	0	3867	0.50987	1464	1627	0	3091	0.5	1831	1931	0	3762	0.40207	996	737	0	1733	0.55358	1454	1927	0	3381	0.25168	2347	823	0	3170	0.65155	1114	2270	0	3384	0.44956	1717
cg05128824	28638322	28638322	0.86761	415	3375	0	3790	0.92012	364	5345	0	5709	0.90485	440	5135	0	5575	0.88568	340	3409	0	3749	0.89453	473	4860	0	5333	0.92989	154	3369	0	3523	0.9179	250	3913	0	4163	0.80474	822	3800	0	4622	0.91087	324	4333	0	4657	0.89727	254
cg05163709	14682387	14682387	0.40646	2857	2025	0	4882	0.17995	3450	779	0	4229	0.50956	2722	2932	0	5654	0.317	3371	1611	0	4982	0.44826	3174	2660	0	5834	0.59155	1428	2213	0	3641	0.21037	4652	1266	0	5918	0.67103	1584	3435	0	5019	0.3202	3558	1723	0	5281	0.17607	4879
cg05202434	23678461	23678461	0.24939	3289	1126	0	4415	0.56688	2034	2793	0	4827	0.34818	3281	1806	0	5087	0.39004	2313	1543	0	3856	0.35234	3297	1848	0	5145	0.26854	2169	833	0	3002	0.45595	2327	2034	0	4361	0.10311	3075	365	0	3440	0.50385	2028	2161	0	4189	0.59859	1661
cg05213048	32755394	53617498	0.71187	2747	7034	0	9781	0.83665	1443	7903	0	9346	0.82574	1958	9752	0	11710	0.65636	3379	6645	0	10024	0.68691	3946	8877	0	12823	0.5611	6254	8123	0	14377	0.54918	3897	4869	0	8766	0.38945	5837	3787	0	9624	0.7268	2794	7699	0	10493	0.80169	1141
cg05230942	11719498	69740394	0.70243	574	1591	0	2165	0.68012	566	1416	0	1982	0.77681	258	1246	0	1504	0.69523	501	1371	0	1872	0.73152	412	1395	0	1807	0.728	138	637	0	775	0.57102	794	1190	0	1984	0.62237	744	1391	0	2135	0.65743	506	1163	0	1669	0.66804	708
cg05367916	49792379	49792379	0.36142	5395	3110	0	8505	0.5728	3506	4835	0	8341	0.48609	4906	4735	0	9641	0.48247	4063	3881	0	7944	0.53782	4685	5568	0	10253	0.42556	5352	4039	0	9391	0.47875	3444	3255	0	6699	0.21685	5386	1519	0	6905	0.6022	2936	4596	0	7532	0.50876	3154
cg05378695	58773343	58773343	0.3605	5417	3110	0	8527	0.70251	2606	6390	0	8996	0.59271	4247	6326	0	10573	0.49112	4197	4147	0	8344	0.5121	4556	4887	0	9443	0.35992	5301	3037	0	8338	0.58681	3446	5036	0	8482	0.13234	6489	1005	0	7494	0.45156	4655	3915	0	8570	0.53406	3409
cg05408674	25687314	25687314	0.73266	1141	3401	0	4542	0.6487	2839	5427	0	8266	0.68006	3172	6955	0	10127	0.6171	2900	4835	0	7735	0.62419	3554	6069	0	9623	0.59449	3389	5115	0	8504	0.64147	2703	5015	0	7718	0.52611	3602	4110	0	7712	0.74041	2397	7122	0	9519	0.61935	3083
cg05480730	17786476	10637394	0.02544	4804	128	0	4932	0.02604	4464	122	0	4586	0.01766	5073	93	0	5166	0.02683	4796	135	0	4931	0.02392	5123	128	0	5251	0.01448	5755	86	0	5841	0.01021	3488	37	0	3525	0.01302	3765	51	0	3816	0	4477	0	0	4477	0.00563	3081
cg05530472	16725505	16725505	0.85421	531	3697	0	4228	0.89859	431	4705	0	5136	0.92031	492	6837	0	7329	0.84288	652	4034	0	4686	0.90908	502	6019	0	6521	0.92248	270	4403	0	4673	0.92401	232	4037	0	4269	0.90621	329	4145	0	4474	0.91655	580	7469	0	8049	0.90563	242
cg05544622	58654334	15633502	0.60338	4496	6992	0	11488	0.90643	671	7469	0	8140	0.88432	837	7163	0	8000	0.73806	1978	5855	0	7833	0.72437	2642	7206	0	9848	0.68607	2785	6305	0	9090	0.65943	2945	5896	0	8841	0.32553	5434	2671	0	8105	0.91188	498	6188	0	6686	0.94214	358
cg05557315	56658481	56658481	0.04202	5873	262	0	6135	0.09969	5734	646	0	6380	0.11248	6299	811	0	7110	0.11223	4306	557	0	4863	0.06451	6991	489	0	7480	0.04861	3677	193	0	3870	0.11371	5582	729	0	6311	0.02282	6153	146	0	6299	0.10311	4919	577	0	5496	0.04081	6786
cg05608794	11656305	11656305	0.15626	6061	1141	0	7202	0.29396	4706	2001	0	6707	0.22296	5058	1480	0	6538	0.25507	4088	1434	0	5522	0.30229	4477	1983	0	6460	0.47181	4350	3975	0	8325	0.18734	4741	1116	0	5857	0.11069	4592	584	0	5176	0.65156	3021	5836	0	8857	0.10349	5427
cg05618150	43793327	43793327	0.53427	3168	3749	0	6917	0.306	3776	1709	0	5485	0.71751	2078	5532	0	7610	0.48243	3420	3281	0	6701	0.61205	2919	4763	0	7682	0.69803	2118	5127	0	7245	0.41883	3956	2923	0	6879	0.83971	906	5270	0	6176	0.57101	3144	4318	0	7462	0.33168	4756
cg05621349	31682310	67795408	0.02508	8646	225	0	8871	0.01956	7669	155	0	7824	0.01051	6490	70	0	6560	0.00894	7552	69	0	7621	0.02482	8230	212	0	8442	0	6828	0	0	6828	0.02417	8299	208	0	8507	0.03508	7574	279	0	7853	0.02004	8459	175	0	8634	0.01329	8735
cg05672930	29725337	29725337	0.03506	12532	459	0	12991	0.04517	9792	468	0	10260	0.03945	9494	394	0	9888	0.03639	10624	405	0	11029	0.03629	10018	381	0	10399	0.0257	10854	289	0	11143	0.02627	11203	305	0	11508	0.02001	11019	227	0	11246	0.02727	11422	323	0	11745	0.01653	13348
cg05678960	44701404	44701404	0.3369	10798	5537	0	16335	0.53684	6847	8052	0	14899		9027	7442	0	16469	0.439	8246	6531	0	14777	0.47787	8926	8261	0	17187	0.37301	13248	7941	0	21189	0.41296	9484	6742	0	16226	0.27581	10689	4109	0	14798	0.51386	8495	9085	0	17580	0.47955	8106
cg05725925	19754353	19754353	0.05125	6935	380	0	7315	0.05816	5811	365	0	6176	0.06202	5556	374	0	5930	0.04164	6367	281	0	6648	0.05337	6870	393	0	7263	0.03762	5630	224	0	5854	0.03043	6082	194	0	6276	0.04382	6184	288	0	6472	0.04235	6616	297	0	6913	0.02533	7249
cg05782707	16715378	16715378	0.46026	4205	3671	0	7876	0.69276	1984	4699	0	6683	0.65658	2759	5466	0	8225	0.52241	2969	3357	0	6326	0.63446	2843	5108	0	7951	0.50844	3365	3584	0	6949	0.47745	3480	3271	0	6751	0.25423	4875	1696	0	6571	0.83997	1177	6703	0	7880	0.6382	2247
cg05865243	60680491	45667398	0.7807	3234	11869	0	15103	0.96269	314	10681	0	10995	0.95882	364	10803	0	11167	0.89214	1304	11613	0	12917	0.88926	1406	12094	0	13500	0.85149	1877	11335	0	13212	0.81029	2249	10033	0	12282	0.56949	5039	6798	0	11837	0.97053	233	10968	0	11201	0.98299	113
cg05890011	34638415	26663473	0.01859	7768	149	0	7917	0.02902	5856	178	0	6034	0.00311	5028	16	0	5044	0.01917	6553	130	0	6683	0	6082	0	0	6082	0.01057	5612	61	0	5673	0.01189	6717	82	0	6799	0.02609	5573	152	0	5725	0.01376	6207	88	0	6295	0.00596	7408
cg05939513	65721498	65721498	0.85394	993	6390	0	7383	0.87505	1163	8845	0	10008	0.9122	896	10348	0	11244	0.58038	4395	6217	0	10612	0.84051	1701	9491	0	11192	0.88783	1026	8912	0	9938	0.66693	2862	5931	0	8793	0.89489	905	8556	0	9461	0.91815	645	8357	0	9002	0.85021	903
cg05940236	44644346	44644346	0.04812	3045	159	0	3204	0.02072	3256	71	0	3327	0.03387	3266	118	0	3384	0.03219	2606	90	0	2696	0.03745	3190	128	0	3318	0.03576	1949	76	0	2025	0.01875	2987	59	0	3046	0.04376	2697	128	0	2825	0.0408	3215	141	0	3356	0.02469	3415
cg05954446	23754509	23754509	0.84328	307	2190	0	2497	0.87739	297	2841	0	3138	0.90172	357	4193	0	4550	0.8475	336	2423	0	2759	0.81317	714	3543	0	4257	0.81634	318	1858	0	2176	0.83847	466	2938	0	3404	0.86546	323	2721	0	3044	0.876	642	5242	0	5884	0.88227	143
cg05964935	26701476	26701476	0.58087	1561	2302	0	3863	0.89763	319	3674	0	3993	0.82994	676	3787	0	4463	0.8893	315	3334	0	3649	0.75667	1004	3433	0	4437	0.86639	443	3521	0	3964	0.79001	804	3401	0	4205	0.26744	2998	1131	0	4129	0.87354	475	3972	0	4447	0.85985	402
cg05999368	29708344	29708344	0.40164	5725	3910	0	9635	0.55852	3661	4758	0	8419	0.54858	4551	5652	0	10203	0.43685	5545	4379	0	9924	0.5984	4069	6212	0	10281	0.61402	3849	6282	0	10131	0.47371	3614	3343	0	6957	0.40659	4274	2997	0	7271	0.60707	2777	4445	0	7222	0.48371	3514
cg06060201	13677314	13677314	0.28462	9700	3899	0	13599	0.41635	7090	5129	0	12219	0.38221	6962	4369	0	11331	0.35052	7886	4310	0	12196	0.37321	8168	4923	0	13091	0.16372	9728	1924	0	11652	0.42377	8056	5998	0	14054	0.21996	7833	2237	0	10070	0.27351	9316	3545	0	12861	0.32325	10052
cg06065495	26611336	26611336	0.57453	2543	3569	0	6112	0.66847	2110	4456	0	6566	0.65509	2443	4830	0	7273	0.68491	1858	4256	0	6114	0.76547	1708	5901	0	7609	0.76194	1599	5438	0	7037	0.65495	1648	3318	0	4966	0.73346	1290	3825	0	5115	0.69773	1817	4425	0	6242	0.54926	2064
cg06231362	54718487	54718487	0.87962	385	3544	0	3929	0.91431	306	4332	0	4638	0.92196	358	5411	0	5769	0.91932	227	3726	0	3953	0.90594	442	5220	0	5662	0.92306	192	3503	0	3695	0.92811	236	4338	0	4574	0.9004	444	4918	0	5362	0.9153	353	4895	0	5248	0.94403	96
cg06237805	12636386	12636386	0.5226	5741	6394	0	12135	0.7745	2081	7491	0	9572	0.76642	2802	9522	0	12324	0.59176	4883	7223	0	12106	0.56517	5661	7488	0	13149	0.51574	6730	7274	0	14004	0.60475	4130	6472	0	10602	0.28495	7486	3023	0	10509	0.82559	2003	9955	0	11958	0.77586	2162
cg06247034	34647383	34647383	0.44069	2946	2400	0	5346	0.56971	2579	3547	0	6126	0.57179	2772	3835	0	6607	0.25975	3753	1352	0	5105	0.421	3550	2654	0	6204	0.51599	2336	2597	0	4933	0.27772	3887	1533	0	5420	0.56578	2161	2946	0	5107	0.63157	2206	3953	0	6159	0.51623	2359
cg06322277	28786458	65607459	0.88088	493	4385	0	4878	0.8971	390	4272	0	4662	0.89565	440	4635	0	5075	0.93324	189	4040	0	4229	0.91085	387	4976	0	5363	0.93012	125	2995	0	3120	0.9267	283	4842	0	5125	0.92963	248	4597	0	4845	0.94744	188	5191	0	5379	0.96337	117
cg06479204	38626504	60777371	0.07594	5729	479	0	6208	0.0817	6981	630	0	7611	0.11007	7322	918	0	8240	0.0532	5986	342	0	6328	0.08413	6878	641	0	7519	0.0521	7651	426	0	8077	0.07738	6064	517	0	6581	0.08017	6830	604	0	7434	0.09347	7853	820	0	8673	0.08961	5508
cg06502680	45617388	45617388	0.0484	8374	431	0	8805	0.05582	6852	411	0	7263	0.03895	7475	307	0	7782	0.03303	7015	243	0	7258	0.0519	6823	379	0	7202	0.03066	6983	224	0	7207	0.04027	5882	251	0	6133	0.02842	6087	181	0	6268	0.02294	6290	150	0	6440	0.02822	7785
cg06558765	19637506	19637506	0.05448	11128	647	0	11775	0.06626	9017	647	0	9664	0.07536	7188	594	0	7782	0.05979	8612	554	0	9166	0.05985	8288	534	0	8822	0.04915	10443	545	0	10988	0.04887	8814	458	0	9272	0.04699	7748	387	0	8135	0.03646	9838	376	0	10214	0.03004	10266
cg06576965	28746314	28746314	0.40569	2052	1469	0	3521	0.84136	539	3389	0	3928	0.59929	1811	2858	0	4669	0.5439	1583	2007	0	3590	0.52889	1922	2270	0	4192	0.48235	1352	1353	0	2705	0.69128	820	2060	0	2880	0.13252	2322	370	0	2692	0.66574	985	2161	0	3146	0.88664	163
cg06587955	36701322	36701322	0.37834	11806	7246	0	19052	0.55457	7164	9044	0	16208	0.4456	10652	8642	0	19294	0.42701	10043	7559	0	17602	0.44409	11166	9000	0	20166	0.39393	12902	8451	0	21353	0.47364	9094	8273	0	17367	0.22528	14505	4247	0	18752	0.52561	8920	9994	0	18914	0.52832	7187
cg06628792	19665466	19665466	0.29832	11745	5036	0	16781	0.30422	9947	4393	0	14340	0.53362	7973	9237	0	17210	0.55428	6868	8665	0	15533	0.5112	8669	9171	0	17840	0.66637	6179	12541	0	18720	0.51484	6224	6711	0	12935	0.85513	1784	11121	0	12905	0.20555	10293	2689	0	12982	0.52675	5863
cg06636270	63688357	63688357	0.51246	5398	5779	0	11177	0.69258	2969	6914	0	9883	0.78182	2351	8783	0	11134	0.62577	3734	6411	0	10145	0.77073	2483	8683	0	11166	0.57527	5783	7968	0	13751	0.62079	3854	6473	0	10327	0.52307	5409	6042	0	11451	0.7891	2114	8284	0	10398	0.73609	1944
cg06855731	72796306	72796306	0.29793	1526	690	0	2216	0.62301	729	1370	0	2099	0.34995	1334	772	0	2106	0.39275	1140	802	0	1942	0.46204	1303	1205	0	2508	0.31719	746	393	0	1139	0.47912	1060	1067	0	2127	0.30129	278	163	0.01167	441	0.60009	795	1343	0	2138	0.66647	470
cg06865724	49629319	49629319	0.81879	226	1473	0	1699	0.87008	237	2257	0	2494	0.87508	290	2732	0	3022	0.8018	385	1962	0	2347	0.78671	253	1302	0	1555	0.91204	125	2333	0	2458	0.93512	50	2162	0	2212	0.79619	381	1879	0	2260	0.88598	231	2572	0	2803	0.82077	316
cg07456370	70702394	70702394	0.07925	4710	414	0	5124	0.55599	2533	3297	0	5830	0.10925	3414	431	0	3845	0.55475	2531	3278	0	5809	0.39137	3368	2230	0	5598	0.7228	1668	4610	0	6278	0.15885	4205	813	0	5018	0.83723	1084	6090	0	7174	0.08518	4271	407	0	4678	0.091	4435
cg07607525	39677319	39677319	0.03333	4628	163	0	4791	0.04953	3527	189	0	3716	0.06268	3100	214	0	3314	0.04319	4109	190	0	4299	0.08465	3728	354	0	4082	0.09786	3145	352	0	3497	0.09351	4088	432	0	4520	0.14411	3618	626	0	4244	0.04816	4841	250	0	5091	0.02006	5469
cg07728631	35803501	35803501	0.55684	2804	3649	0	6453	0.80739	1151	5244	0	6395	0.74339	2074	6298	0	8372	0.61483	2741	4535	0	7276	0.69705	2346	5628	0	7974	0.56325	3011	4012	0	7023	0.6	2912	4518	0	7430	0.19425	7383	1804	0	9187	0.66966	2550	5372	0	7922	0.81549	1029
cg07731488	69761350	70722383	0.0061	6418	40	0	6458	0.00722	7329	54	0	7383	0.00092	9648	9	0	9657	0.011	7181	81	0	7262	0	9433	0	0	9433	0.00453	10015	46	0	10061	0.00519	6604	35	0	6639	0.01569	6990	113	0	7103	0.00021	9230	2	0	9232	0	6253
cg07747963	30725447	24621454	0.7901	180	1054	0	1234	0.86611	109	1352	0	1461	0.74144	323	1213	0	1536	0.79925	168	1067	0	1235	0.8729	134	1607	0	1741	0.85166	70	976	0	1046	0.80406	93	792	0	885	0.87562	0	704	0	704	0.77865	153	890	0	1043	0.71878	168
cg07765982	58716480	58716480	0.48772	1172	1211	0	2383	0.80432	426	2162	0	2588	0.79896	516	2448	0	2964	0.56859	1897	2632	0	4529	0.6019	1201	1967	0	3168	0.64403	571	1214	0	1785	0.64631	543	1175	0	1718	0	79	0	0.83	79	0.83481	440	2729	0	3169	0.4976	737
cg07795413	20767337	20767337	0.70293	1361	3457	0	4818	0.78128	1169	4533	0	5702	0.83628	771	4449	0	5220	0.52815	2054	2411	0	4465	0.76178	1225	4237	0	5462	0.83927	712	4240	0	4952	0.50772	2226	2399	0	4625	0.7721	962	3598	0	4560	0.78951	943	3912	0	4855	0.68726	1191
cg07851521	66634501	66634501	0.41955	4146	3069	0	7215	0.63208	2428	4343	0	6771	0.66268	2466	5041	0	7507	0.57573	2970	4166	0	7136	0.60682	3327	5289	0	8616	0.52189	4203	4697	0	8900	0.53321	3098	3653	0	6751	0.38171	5464	3435	0	8899	0.72493	1916	5313	0	7229	0.63847	2007
cg07939587	28609403	22660331	0.64274	2692	5023	0	7715	0.80048	1558	6652	0	8210	0.86187	739	5235	0	5974	0.77623	1638	6029	0	7667	0.85436	1036	6664	0	7700	0.84935	993	6162	0	7155	0.59402	1990	3058	0	5048	0.94406	158	4354	0	4512	0.82048	1108	5521	0	6629	0.75245	1621
cg07950979	33721323	33721323	0.79779	943	4115	0	5058	0.80374	1295	5713	0	7008	0.8997	607	6342	0	6949	0.8409	836	4947	0	5783	0.83645	1150	6393	0	7543	0.90755	543	6312	0	6855	0.81052	689	3375	0	4064	0.9011	349	4091	0	4440	0.87887	561	4796	0	5357	0.78644	722
cg08045599	51651362	51651362	0.47832	4629	4336	0	8965	0.48297	4606	4396	0	9002	0.65586	3890	7604	0	11494	0.53812	4110	4905	0	9015	0.56751	5028	6729	0	11757	0.58009	4330	6120	0	10450	0.44674	5380	4425	0	9805	0.55058	4845	6058	0	10903	0.60035	4414	6781	0	11195	0.48009	4509
cg08053115	62663423	62663423	0.30561	2747	1253	0	4000	0.609	1516	2517	0	4033	0.40886	2462	1772	0	4234	0.42353	1664	1296	0	2960	0.41116	2697	1953	0	4650	0.30733	1978	922	0	2900	0.48943	1759	1782	0	3541	0.15909	2712	532	0	3244	0.37955	2048	1314	0	3362	0.41015	1922
cg08160949	31700426	31700426	0.42272	3975	2984	0	6959	0.81995	1079	5369	0	6448	0.69707	2477	5930	0	8407	0.56072	2830	3740	0	6570	0.44662	4223	3489	0	7712	0.41122	3415	2455	0	5870	0.60232	2541	4000	0	6541	0.16809	5250	1081	0	6331	0.82795	1289	6684	0	7973	0.77778	1256
cg08242338	17645477	11754304	0.72741	3970	10861	0	14831	0.95294	486	11865	0	12351	0.87643	1453	11015	0	12468	0.81736	2475	11524	0	13999	0.83036	2409	12281	0	14690	0.78936	2950	11430	0	14380	0.70477	4559	11122	0	15681	0.38692	8656	5526	0	14182	0.94954	549	12213	0	12762	0.96472	432
cg08258654	11782430	11782430	0.40635	6068	4222	0	10290	0.58527	4107	5937	0	10044	0.61995	3707	6210	0	9917	0.49409	4738	4725	0	9463	0.55876	5066	6542	0	11608	0.4712	5464	4958	0	10422	0.51857	4723	5195	0	9918	0.29283	5993	2523	0	8516	0.66114	3515	7053	0	10568	0.6067	3083
cg08265308	67794346	26610401	0.83012	844	4613	0	5457	0.83519	773	4424	0	5197	0.88338	594	5257	0	5851	0.88008	679	5717	0	6396	0.74394	1495	4634	0	6129	0.25026	2740	948	0	3688	0.75243	1273	4173	0	5446	0.30647	4073	1844	0	5917	0.81965	1031	5140	0	6171	0.87193	828
cg08314875	14668461	14668461	0.76573	935	3383	0	4318	0.83406	770	4373	0	5143	0.84622	823	5079	0	5902	0.8206	677	3554	0	4231	0.86817	667	5051	0	5718	0.8781	461	4041	0	4502	0.85225	594	4003	0	4597	0.78355	934	3743	0	4677	0.83878	743	4386	0	5129	0.78355	829
cg08357313	27623475	27623475	0.4852	4473	4310	0	8783	0.71757	2820	7419	0	10239	0.66857	3665	7595	0	11260	0.62481	3545	6070	0	9615	0.64094	3664	6719	0	10383	0.65575	3507	6871	0	10378	0.64041	2886	5318	0	8204	0.31214	6912	3182	0	10094	0.70691	2561	6418	0	8979	0.68918	2031
cg08455548	21731485	21731485	0.09658	6766	734	0	7500	0.14451	6536	1121	0	7657	0.13465	5626	891	0	6517	0.11262	5707	737	0	6444	0.1759	6103	1324	0	7427	0.11558	5287	704	0	5991	0.12817	4961	744	0	5705	0.14092	5082	850	0	5932	0.11326	6093	791	0	6884	0.12081	6188
cg08528516	50744305	50744305	0.91151	133	2400	0	2533	0.93482	143	3485	0	3628	0.94297	141	3985	0	4126	0.90932	153	2537	0	2690	0.91398	225	3453	0	3678	0.89455	190	2460	0	2650	0.88549	162	2026	0	2188	0.95296	8	2188	0	2196	0.92704	98	2516	0	2614	0.90643	92
cg08593141	34654499	34654499	0.84222	1081	6304	0	7385	0.87973	806	6627	0	7433	0.92266	607	8434	0	9041	0.86448	919	6500	0	7419	0.89164	899	8220	0	9119	0.91472	676	8323	0	8999	0.86228	972	6712	0	7684	0.89398	825	7800	0	8625	0.8919	885	8127	0	9012	0.82451	1209
cg08596608	39727352	39727352	0.04366	5639	262	0	5901	0.04747	4836	246	0	5082	0.06006	4063	266	0	4329	0.04578	4235	208	0	4443	0.05102	4513	248	0	4761	0.04167	3580	160	0	3740	0.05991	3572	234	0	3806	0.07586	3250	275	0	3525	0.05598	3121	191	0	3312	0.02221	4127
cg08635406	52656319	52656319	0.57212	6221	8452	0	14673	0.76832	3017	10337	0	13354	0.81238	2771	12431	0	15202	0.7159	3870	10004	0	13874	0.70225	5004	12038	0	17042	0.68262	5628	12320	0	17948	0.69441	4846	11239	0	16085	0.49088	9557	9311	0	18868	0.83239	2480	12813	0	15293	0.76622	3071
cg08673225	10730369	10730369	0.8155	326	1883	0	2209	0.88998	303	3260	0	3563	0.93065	196	3972	0	4168	0.83946	284	2008	0	2292	0.9299	163	3489	0	3652	0.90164	170	2475	0	2645	0.82649	196	1410	0	1606	0.87815	113	1535	0	1648	0.9069	97	1919	0	2016	0.89589	52
cg08680991	55682484	55682484	0.4953	7093	7059	0	14152	0.66327	4497	9055	0	13552	0.67618	4926	10495	0	15421	0.57982	6014	8437	0	14451	0.60935	6602	10454	0	17056	0.52331	9910	10989	0	20899	0.52972	7552	8619	0	16171	0.26625	13528	4945	0	18473	0.72519	4579	12347	0	16926	0.64868	4580
cg08702825	38775396	38775396	0.63901	2754	5052	0	7806	0.81087	1361	6264	0	7625	0.82696	1393	7135	0	8528	0.68077	2451	5440	0	7891	0.69896	2880	6919	0	9799	0.74636	1992	6156	0	8148	0.71737	2390	6320	0	8710	0.55173	4133	5210	0	9343	0.83029	1482	7740	0	9222	0.74555	1787
cg08715207	16762464	16762464	0.03596	4860	185	0	5045	0.04938	4097	218	0	4315	0.0519	4284	240	0	4524	0.06678	4260	312	0	4572	0.05361	4366	253	0	4619	0.03538	3254	123	0	3377	0.03713	4283	169	0	4452	0.03774	4388	176	0	4564	0.03203	4645	157	0	4802	0.02422	4815
cg08739478	51627330	51627330	0.38739	9325	5960	0	15285	0.48123	6948	6538	0	13486	0.45313	9333	7816	0	17149	0.49564	6776	6757	0	13533	0.45199	8443	7046	0	15489	0.49078	8849	8625	0	17474	0.42933	7757	5911	0	13668	0.26638	10641	3900	0	14541	0.48767	7921	7635	0	15556	0.42502	7430
cg08816194	21792399	21792399	0.88993	443	4390	0	4833	0.9027	539	5928	0	6467	0.90506	713	7750	0	8463	0.71947	1517	4147	0	5664	0.87918	779	6396	0	7175	0.93381	315	5855	0	6170	0.67426	1615	3550	0	5165	0.89627	468	4908	0	5376	0.96025	127	5483	0	5610	0.92172	207
cg08820785	37658307	37658307	0.04643	6595	326	0	6921	0.03006	6128	193	0	6321	0.03167	5649	188	0	5837	0.06246	5139	349	0	5488	0.02793	6408	187	0	6595	0.02584	5253	142	0	5395	0.02561	5417	145	0	5562	0.00742	5119	39	0	5158	0.00658	5635	38	0	5673	0.03139	5794
cg08921682	56707478	10640492	0.63523	5434	9637	0	15071	0.53598	5968	7009	0	12977	0.64073	4752	8653	0	13405	0.64483	4883	9047	0	13930	0.64158	4800	8771	0	13571	0.82272	2182	10590	0	12772	0.58265	5924	8410	0	14334	0.75935	3254	10583	0	13837	0.67626	4614	9847	0	14461	0.66151	5564
cg09081202	71700446	71700446	0.78381	541	2324	0	2865	0.85014	487	3330	0	3817	0.86632	468	3681	0	4149	0.83064	456	2727	0	3183	0.87162	437	3646	0	4083	0.86733	287	2530	0	2817	0.74966	634	2198	0	2832	0.76411	619	2329	0	2948	0.81631	524	2773	0	3297	0.84352	225
cg09093035	27604389	27604389	0.69736	2017	4878	0	6895	0.81375	1070	5112	0	6182	0.87866	828	6720	0	7548	0.76347	1436	4958	0	6394	0.78466	1629	6300	0	7929	0.76399	1545	5325	0	6870	0.5931	2531	3835	0	6366	0.4059	3407	2396	0	5803	0.80709	1211	5485	0	6696	0.74191	1288
cg09197443	63655325	63655325	0.42287	7626	5661	0	13287	0.68451	3407	7609	0	11016	0.67681	3980	8544	0	12524	0.58173	4872	6915	0	11787	0.62274	4515	7618	0	12133	0.43414	8870	6882	0	15752	0.57334	5072	6950	0	12022	0.18808	11974	2797	0	14771	0.79746	2262	9300	0	11562	0.6706	3393
cg09223632	28727313	28727313	0.72852	1309	3781	0	5090	0.75372	1107	3694	0	4801	0.80074	1089	4778	0	5867	0.6746	1786	3910	0	5696	0.78602	1180	4702	0	5882	0.59629	1640	2570	0	4210	0.60226	1870	2983	0	4853	0.46621	2451	2228	0	4679	0.86985	579	4538	0	5117	0.71595	1045
cg09228985	27610431	27610431	0.92977	248	4607	0	4855	0.92437	346	5451	0	5797	0.95842	193	6753	0	6946	0.93812	219	4836	0	5055	0.96026	190	7007	0	7197	0.9565	163	5783	0	5946	0.94874	200	5552	0	5752	0.94082	243	5453	0	5696	0.96327	135	6163	0	6298	0.88353	467
cg09230658	53682474	53682474	0.2003	2000	526	0	2526	0.32893	2185	1120	0	3305	0.29901	2446	1086	0	3532	0.20619	1979	540	0	2519	0.33258	1961	1027	0	2988	0.19147	1416	359	0	1775	0.26266	1677	633	0	2310	0.14073	2263	387	0	2650	0.24489	1488	515	0	2003	0.11978	2156
cg09300505	58719346	58719346	0.90534	575	6456	0	7031	0.92055	556	7601	0	8157	0.92561	581	8474	0	9055	0.62998	3376	5918	0	9294	0.87627	1033	8024	0	9057	0.81912	1745	8355	0	10100	0.70598	2944	7309	0	10253	0.9005	907	9114	0	10021	0.91436	727	8830	0	9557	0.89341	686
cg09350919	23790340	60612391	0.53845	11527	13564	0	25091	0.77348	3583	12576	0	16159	0.66442	6031	12139	0	18170	0.63553	7531	13306	0	20837	0.57866	9571	13282	0	22853	0.54254	10821	12952	0	23773	0.54093	9793	11657	0	21450	0.32826	12432	6124	0	18556	0.9053	1230	12715	0	13945	0.95243	616
cg09408193	20795464	20795464	0.51058	2351	2557	0	4908	0.78806	805	3365	0	4170	0.84685	750	4700	0	5450	0.68617	1257	2967	0	4224	0.76634	1108	3962	0	5070	0.79632	862	3761	0	4623	0.60547	1632	2658	0	4290	0.47534	2347	2217	0	4564	0.79215	933	3937	0	4870	0.76683	721
cg09460641	44630450	54622505	0.85331	1586	9808	0	11394	0.91653	648	8213	0	8861	0.84219	1399	8000	0	9399	0.90143	947	9575	0	10522	0.83146	1522	8002	0	9524	0.79232	1955	7840	0	9795	0.76694	2331	8000	0	10331	0.61535	2491	4145	0	6636	0.92753	684	10035	0	10719	0.93337	688
cg09546548	67801307	67801307	0.08545	4609	440	0	5049	0.12054	3249	459	0	3708	0.13743	3421	561	0	3982	0.08827	4238	420	0	4658	0.12799	3722	561	0	4283	0.11677	3175	433	0	3608	0.09802	4354	484	0	4838	0.11328	3759	493	0	4252	0.09043	4758	483	0	5241	0.06817	5081
cg09595415	60769402	60769402	0.25725	3180	1136	0	4316	0.51764	2935	3257	0	6192	0.34374	3199	1728	0	4927	0.40997	2659	1917	0	4576	0.41102	3385	2432	0	5817	0.4892	1698	1722	0	3420	0.34638	3240	1770	0	5010	0.77352	1000	3757	0	4757	0.65174	1658	3290	0	4948	0.45892	2330
cg09703571	58734492	58734492	0.05327	8928	508	0	9436	0.12771	7953	1179	0	9132	0.0599	7967	514	0	8481	0.08394	7441	691	0	8132	0.06132	8334	551	0	8885	0.05128	7744	424	0	8168	0.0593	8292	529	0	8821	0.02727	7783	221	0	8004	0.03696	8915	346	0	9261	0.03647	9174
cg09728865	18685475	18685475	0.21637	7484	2094	0	9578	0.30603	4916	2212	0	7128	0.24611	5714	1898	0	7612	0.22368	6300	1844	0	8144	0.43383	5372	4193	0	9565	0.29493	5793	2465	0	8258	0.30566	6190	2769	0	8959	0.15278	6266	1148	0	7414	0.28335	6266	2517	0	8783	0.21753	7508
cg09730640	38669497	38669497	0.19663	5963	1484	0	7447	0.25068	5397	1839	0	7236	0.20975	5495	1485	0	6980	0.20823	5231	1402	0	6633	0.24122	5779	1869	0	7648	0.1912	5471	1317	0	6788	0.21527	5645	1576	0	7221	0.09512	6902	736	0	7638	0.17033	5945	1241	0	7186	0.1227	7143
cg09732580	31644395	31644395	0.69947	471	1329	0	1800	0.86443	219	2034	0	2253	0.85326	229	1913	0	2142	0.75492	361	1420	0	1781	0.84224	328	2285	0	2613	0.82609	192	1387	0	1579	0.66576	516	1227	0	1743	0.79813	332	1708	0	2040	0.75296	464	1719	0	2183	0.85323	136
cg09748856	53707382	53707382	0.07841	6729	581	0	7310	0.07849	6486	561	0	7047	0.10513	4905	588	0	5493	0.10839	6168	762	0	6930	0.11226	5301	683	0	5984	0.06895	5612	423	0	6035	0.09735	5890	646	0	6536	0.06479	5645	398	0	6043	0.0836	6170	572	0	6742	0.04683	6902
cg09804407	38775346	38775346	0.81115	625	3114	0	3739	0.90135	376	4349	0	4725	0.90429	362	4365	0	4727	0.53369	1796	2170	0	3966	0.88912	424	4202	0	4626	0.91014	242	3464	0	3706	0.56664	1568	2181	0	3749	0.91118	267	3765	0	4032	0.90481	314	3935	0	4249	0.8949	209
cg09829904	70657476	70657476	0.81896	660	3438	0	4098	0.81577	905	4450	0	5355	0.86837	784	5832	0	6616	0.85227	489	3398	0	3887	0.85374	816	5347	0	6163	0.81973	779	3997	0	4776	0.79553	778	3416	0	4194	0.80602	1022	4662	0	5684	0.84641	730	4574	0	5304	0.77306	798
cg09856092	69773355	50633420	0.01962	10196	206	0	10402	0.02361	8545	209	0	8754	0.01215	7545	94	0	7639	0.02403	7982	199	0	8181	0.01473	8526	129	0	8655	0.00392	9056	36	0	9092	0.02941	6171	190	0	6361	0.03159	6154	204	0	6358	0.02588	6600	178	0	6778	0.02297	7301
cg09898573	60652492	60652492	0.49035	1168	1220	0	2388	0.74167	536	1826	0	2362	0.88026	273	2742	0	3015	0.60884	935	1611	0	2546	0.73843	663	2154	0	2817	0.68131	582	1458	0	2040	0.62776	691	1334	0	2025	0.21645	1786	521	0	2307	0.77274	542	2183	0	2725	0.77438	328
cg10051237	34608389	34608389	0.41949	6793	4981	0	11774	0.6755	3425	7338	0	10763	0.61793	4165	6898	0	11063	0.45064	6233	5195	0	11428	0.54841	5535	6843	0	12378	0.41616	7456	5386	0	12842	0.51163	5421	5784	0	11205	0.2073	8328	2204	0	10532	0.69474	3605	8432	0	12037	0.45353	6674
cg10067523	74698434	74698434	0.42398	4810	3614	0	8424	0.82255	1378	6851	0	8229	0.50645	5066	5301	0	10367	0.55216	3691	4674	0	8365	0.53485	4858	5701	0	10559	0.51777	4473	4910	0	9383	0.61927	3188	5348	0	8536	0.30319	6188	2736	0	8924	0.87569	1123	8615	0	9738	0.81481	1198
cg10076560	19623402	67797490	0.21983	5305	1523	0	6828	0.2209	5744	1657	0	7401	0.21965	7144	2039	0	9183	0.22967	5763	1748	0	7511	0.21545	7041	1961	0	9002	0.18561	7052	1630	0	8682	0.19837	4519	1143	0	5662	0.21623	5145	1447	0	6592	0.19912	5925	1498	0	7423	0.20174	4209
cg10172760	69736324	69736324	0.10069	5732	653	0	6385	0.11567	5206	694	0	5900	0.13407	4828	763	0	5591	0.08134	4745	429	0	5174	0.0926	5936	616	0	6552	0.0438	4375	205	0	4580	0.09806	4729	525	0	5254	0.05498	4799	285	0	5084	0.06663	4635	338	0	4973	0.06988	4971
cg10213302	58784432	72762391	0.07717	4504	385	0	4889	0.06428	4340	305	0	4645	0.03975	3765	160	0	3925	0.03091	3787	124	0	3911	0.04809	3958	205	0	4163	0.07382	2773	229	0	3002	0.07043	3556	277	0	3833	0.07171	2994	239	0	3233	0.06672	3733	274	0	4007	0.09121	4224
cg10239257	46698374	46698374	0.49067	6641	6494	0	13135	0.64335	4580	8442	0	13022	0.68205	5151	11264	0	16415	0.57543	5264	7270	0	12534	0.60746	6212	9768	0	15980	0.48482	9333	8877	0	18210	0.61811	4493	7434	0	11927	0.2439	9163	2988	0	12151	0.71376	3780	9675	0	13455	0.72766	2719
cg10252249	51767492	47795418	0.96468	409	13902	0	14311	0.95702	366	10377	0	10743	0.97307	209	11167	0	11376	0.96305	351	11754	0	12105	0.96325	353	11873	0	12226	0.97876	168	12351	0	12519	0.95912	438	12621	0	13059	0.9161	929	11235	0	12164	0.96227	373	12062	0	12435	0.9563	554
cg10267609	27741501	71708483	0.95245	478	11578	0	12056	0.93505	560	9501	0	10061	0.95686	363	10269	0	10632	0.96273	319	10823	0	11142	0.94627	359	8083	0	8442	0.96037	499	14517	0	15016	0.9409	569	10651	0	11220	0.92547	814	11349	0	12163	0.9574	424	11776	0	12200	0.95602	491
cg10338539	32639331	32639331	0.13058	3249	503	0	3752	0.28035	3060	1231	0	4291	0.18902	2736	661	0	3397	0.30471	2013	926	0	2939	0.23684	3103	994	0	4097	0.29161	1411	622	0	2033	0.17853	2311	524	0	2835	0.26104	1941	721	0	2662	0.41916	1664	1273	0	2937	0.34606	1595
cg10363397	69793439	59621340	0.71419	2372	6177	0	8549	0.67322	2775	5923	0	8698	0.77774	1777	6568	0	8345	0.7571	1721	5676	0	7397	0.67991	2574	5680	0	8254	0.84663	848	5233	0	6081	0.54953	3388	4255	0	7643	0.91733	416	5726	0	6142	0.66266	2592	5288	0	7880	0.647	2898
cg10422744	46777331	46777331	0.59215	2998	4498	0	7496	0.82509	1340	6793	0	8133	0.82218	1335	6635	0	7970	0.60074	2817	4389	0	7206	0.77354	1879	6760	0	8639	0.72882	2038	5746	0	7784	0.6232	2995	5119	0	8114	0.28881	4756	1972	0	6728	0.8631	1045	7219	0	8264	0.8039	1128
cg10465579	71783483	71783483	0.11589	7308	971	0	8279	0.25095	5980	2037	0	8017	0.22922	5936	1795	0	7731	0.07611	6455	540	0	6995	0.20796	6946	1850	0	8796	0.0552	6353	377	0	6730	0.07677	5023	426	0	5449	0.0257	4829	130	0	4959	0.13362	5677	891	0	6568	0.07259	6607
cg10557773	68601318	68601318	0.6791	657	1602	0	2259	0.65004	1170	2359	0	3529	0.67467	943	2163	0	3106	0.76108	482	1854	0	2336	0.78852	637	2748	0	3385	0.61789	827	1499	0	2326	0.60978	602	1097	0	1699	0.78896	355	1701	0	2056	0.38968	1272	876	0	2148	0.40283	954
cg10593480	37626432	37626432	0.24265	1935	652	0	2587	0.35541	1788	1041	0	2829	0.35384	2442	1392	0	3834	0.28991	1497	652	0	2149	0.4014	1955	1378	0	3333	0.17116	1130	254	0	1384	0.35185	1674	963	0	2637	0.22562	2155	657	0	2812	0.2662	1995	760	0	2755	0.21621	2115
cg10620659	66627494	66627494	0.03578	4428	168	0	4596	0.04453	3655	175	0	3830	0.03537	4127	155	0	4282	0.03607	4283	164	0	4447	0.03169	4178	140	0	4318	0.02848	2800	85	0	2885	0.03649	3702	144	0	3846	0.01534	3880	62	0	3942	0.00972	4486	45	0	4531	0.03511	3912
cg10646950	41622485	41622485	0.85731	391	2950	0	3341	0.84172	482	3095	0	3577	0.90587	448	5274	0	5722	0.85787	432	3211	0	3643	0.88844	427	4197	0	4624	0.93518	115	3102	0	3217	0.84466	485	3181	0	3666	0.87735	351	3226	0	3577	0.85436	490	3461	0	3951	0.8173	502
cg10666546	13789312	13789312	0.81641	1238	5950	0	7188	0.83096	1263	6700	0	7963	0.92866	529	8188	0	8717	0.80048	1382	5946	0	7328	0.90917	717	8178	0	8895	0.91292	640	7758	0	8398	0.87963	697	5824	0	6521	0.31493	4553	2139	0	6692	0.9136	612	7529	0	8141	0.89397	595
cg10691859	50703355	50703355	0.84762	227	1819	0	2046	0.88715	217	2492	0	2709	0.93839	112	3229	0	3341	0.9252	65	2041	0	2106	0.88964	226	2628	0	2854	0.83725	198	1533	0	1731	0.889	113	1706	0	1819	0.92209	58	1870	0	1928	0.87404	228	2276	0	2504	0.83101	191
cg10698069	32701326	63736454	0.04554	2918	144	0	3062	0.03829	4019	164	0	4183	0.0314	4990	165	0	5155	0.04793	3297	171	0	3468	0.04472	4130	198	0	4328	0.03083	3106	102	0	3208	0.02929	2750	86	0	2836	0.03177	3100	105	0	3205	0.02821	3517	105	0	3622	0.02023	2612
cg10799208	28633354	28633354	0.94357	164	4414	0	4578	0.96341	77	4661	0	4738	0.95874	198	6925	0	7123	0.92091	254	4122	0	4376	0.92085	323	4921	0	5244	0.93211	237	4627	0	4864	0.93711	210	4619	0	4829	0.91223	345	4625	0	4970	0.97555	44	5745	0	5789	0.95882	59
cg10811597	26631434	26631434	0.06664	14004	1007	0	15011	0.0702	10748	819	0	11567	0.08044	10291	909	0	11200	0.41469	8922	6392	0	15314	0.14848	11519	2026	0	13545	0.12379	12655	1802	0	14457	0.24786	12017	3993	0	16010	0.76604	3058	10340	0	13398	0.05772	13971	862	0	14833	0.35419	10962
cg10835413	28657307	28657307	0.60292	1478	2396	0	3874	0.77247	895	3378	0	4273	0.76425	963	3446	0	4409	0.73855	979	3048	0	4027	0.77018	1116	4075	0	5191	0.75557	876	3017	0	3893	0.72723	1095	3186	0	4281	0.41606	1507	1145	0	2652	0.69782	1148	2882	0	4030	0.61569	1634
cg10841270	11655423	52724450	0.83039	294	1929	0	2223	0.8522	233	1920	0	2153	0.7214	611	1841	0	2452	0.80906	250	1483	0	1733	0.86195	228	2048	0	2276	0.80264	169	1094	0	1263	0.77518	583	2355	0	2938	0.82736	415	2468	0	2883	0.76165	534	2026	0	2560	0.82683	459
cg10959847	19781334	19781334	0.77023	2015	7090	0	9105	0.79991	2045	8575	0	10620	0.84663	1286	7651	0	8937	0.84358	1276	7421	0	8697	0.79236	2395	9521	0	11916	0.82495	2058	10170	0	12228	0.80622	1795	7884	0	9679	0.72855	2516	7021	0	9537	0.88793	1168	10046	0	11214	0.89766	749
cg10990737	42615324	42615324	0.15145	7856	1420	0	9276	0.2477	7183	2398	0	9581	0.15302	6769	1241	0	8010	0.20605	6404	1688	0	8092	0.15092	7276	1311	0	8587	0.22196	7454	2155	0	9609	0.15728	7278	1377	0	8655	0.19148	6293	1514	0	7807	0.23831	6967	2211	0	9178	0.14369	8374
cg11021362	46741490	46741490	0.7753	586	2367	0	2953	0.84401	489	3187	0	3676	0.89166	326	3506	0	3832	0.84723	382	2673	0	3055	0.88869	342	3529	0	3871	0.87555	270	2603	0	2873	0.78666	677	2865	0	3542	0.7924	659	2897	0	3556	0.86072	456	3436	0	3892	0.80727	404
cg11131351	65756460	69759448	0.36877	2827	1710	0	4537	0.51212	2416	2641	0	5057	0.27192	2998	1157	0	4155	0.60247	1541	2487	0	4028	0.50844	2229	2409	0	4638	0.19198	1815	455	0	2270	0.44528	1750	1485	0	3235	0.73172	920	2782	0	3702	0.24589	2332	793	0	3125	0.25837	2558
cg11225091	21723504	21723504	0.08268	7966	727	0	8693	0.06767	6375	470	0	6845	0.08069	6861	611	0	7472	0.05214	7444	415	0	7859	0.09032	7424	747	0	8171	0.05641	7963	482	0	8445	0.08083	7417	661	0	8078	0.05287	7621	431	0	8052	0.0612	7769	513	0	8282	0.05406	8264
cg11684211	53603341	53603341	0.08108	4615	416	0	5031	0.04225	3278	149	0	3427	0.08149	3304	302	0	3606	0.36845	2538	1539	0	4077	0.4588	2501	2205	0	4706	0.74692	949	3096	0	4045	0.3143	2854	1354	0	4208	0.85148	383	2769	0	3152	0.02792	4147	122	0	4269	0.38631	2321
cg11816202	57735309	57735309	0.04423	3617	172	0	3789	0.04549	2103	105	0	2208	0.08769	2397	240	0	2637	0.58955	1887	2854	0	4741	0.16154	2625	525	0	3150	0.10734	1846	234	0	2080	0.36007	2493	1459	0	3952	0.88762	569	5284	0	5853	0.06518	2711	196	0	2907	0.4976	2201
cg11898347	24804430	24804430	0.09001	3408	347	0	3755	0.41645	2753	2036	0	4789	0.18345	2820	656	0	3476	0.29209	2406	1034	0	3440	0.17863	3459	774	0	4233	0.32675	1468	761	0	2229	0.17073	3033	645	0	3678	0.49029	1501	1540	0	3041	0.47072	1780	1672	0	3452	0.36311	2331
cg12456573	53741462	53741462	0.49846	6403	6463	0	12866	0.65541	3573	6986	0	10559	0.6921	3475	8036	0	11511	0.57624	4355	6058	0	10413	0.60166	4796	7395	0	12191	0.49526	8091	8037	0	16128	0.5011	5124	5247	0	10371	0.39657	7295	4860	0	12155	0.74505	2438	7417	0	9855	0.62173	3127
cg13252613	34612508	34612508	0.57314	2500	3491	0	5991	0.77595	895	3446	0	4341	0.68581	1454	3392	0	4846	0.68976	1481	3515	0	4996	0.69584	1836	4429	0	6265	0.64737	1520	2974	0	4494	0.62721	2026	3577	0	5603	0.41509	3785	2757	0	6542	0.87672	528	4466	0	4994	0.69022	1316
cg13268984	42676334	16664423	0.01445	2832	43	0	2875	0.33516	2804	1464	0	4268	0.01226	3525	45	0	3570	0.4161	2113	1577	0	3690	0.30543	2431	1113	0	3544	0.60804	1246	2088	0	3334	0.0539	1831	110	0	1941	0.59452	625	1063	0	1688	0.01903	2374	48	0	2422	0	2008
cg13308744	11718491	11718491	0.24548	3862	1289	0	5151	0.37255	3228	1976	0	5204	0.32166	3949	1920	0	5869	0.28647	3260	1349	0	4609	0.30783	3799	1734	0	5533	0.2289	2952	906	0	3858	0.32413	3057	1514	0	4571	0.14307	3937	674	0	4611	0.32432	3523	1739	0	5262	0.25927	3617
cg13365400	61745505	61745505	0.70721	1000	2657	0	3657	0.68034	1108	2571	0	3679	0.82402	1134	5778	0	6912	0.75033	840	2825	0	3665	0.71407	1034	2832	0	3866	0.41176	130	161	0.005	291	0.46052	1451	1324	0	2775	0.18132	1837	429	0	2266	0.79994	529	2515	0	3044	0.31737	128
cg13419214	28613324	28613324	0.4244	4293	3239	0	7532	0.74276	1828	5567	0	7395	0.52288	4499	5040	0	9539	0.5005	3884	3992	0	7876	0.50668	4921	5157	0	10078	0.41016	4453	3166	0	7619	0.4871	3418	3341	0	6759	0.16863	5264	1088	0	6352	0.63593	2873	5193	0	8066	0.61115	2391
cg13618458	66692478	66692478	0.80782	573	2829	0	3402	0.76559	761	2812	0	3573	0.86355	481	3677	0	4158	0.7958	571	2615	0	3186	0.86842	430	3498	0	3928	0.9141	210	3299	0	3509	0.6886	960	2344	0	3304	0.91258	185	2975	0	3160	0.91921	173	3106	0	3279	0.77399	510
cg13654344	37611399	37611399	0.4436	3412	2800	0	6212	0.50644	3653	3851	0	7504	0.66443	2449	5047	0	7496	0.49274	3289	3292	0	6581	0.37204	4535	2746	0	7281	0.59726	2167	3362	0	5529	0.40173	3215	2226	0	5441	0.74378	1177	3707	0	4884	0.56147	2629	3494	0	6123	0.39873	3124
cg13765957	26740473	26740473	0.84873	619	4034	0	4653	0.89935	424	4682	0	5106	0.92947	338	5772	0	6110	0.91893	315	4704	0	5019	0.90815	537	6298	0	6835	0.93544	331	6245	0	6576	0.92766	275	4809	0	5084	0.91481	408	5455	0	5863	0.93115	277	5099	0	5376	0.91905	251
cg13805219	33633498	33633498	0.44729	4708	3891	0	8599	0.65672	2927	5791	0	8718	0.48136	5088	4815	0	9903	0.50158	4156	4283	0	8439	0.53482	4716	5537	0	10253	0.49083	4593	4524	0	9117	0.52372	4218	4748	0	8966	0.35814	5825	3306	0	9131	0.6618	3308	6669	0	9977	0.50573	4168
cg13808036	47649309	47649309	0.8082	756	3607	0	4363	0.8535	641	4317	0	4958	0.88731	557	5173	0	5730	0.83233	653	3738	0	4391	0.90056	363	4193	0	4556	0.87609	499	4235	0	4734	0.81989	684	3569	0	4253	0.61063	1959	3229	0	5188	0.8949	419	4419	0	4838	0.86766	378
cg13845521	57687487	57687487	0.04685	6940	346	0	7286	0.101	4564	524	0	5088	0.07554	4734	395	0	5129	0.38216	5059	3191	0	8250	0.12484	5312	772	0	6084	0.05876	5010	319	0	5329	0.18088	6593	1478	0	8071	0.84988	1197	7343	0	8540	0.07324	5392	434	0	5826	0.4899	4421
cg13851368	36601306	32634316	0.73377	1573	4611	0	6184	0.7667	1541	5393	0	6934	0.79127	1860	7430	0	9290	0.80481	1191	5323	0	6514	0.75492	2091	6749	0	8840	0.8246	1259	6389	0	7648	0.5811	3105	4446	0	7551	0.20934	5811	1565	0	7376	0.83365	1042	5723	0	6765	0.73735	1416
cg13861458	20745423	20745423	0.48714	7598	7312	0	14910	0.7338	3203	9105	0	12308	0.70931	4349	10856	0	15205	0.64829	4520	8516	0	13036	0.65868	4884	9618	0	14502	0.55893	7475	9599	0	17074	0.56388	6434	8448	0	14882	0.39476	9099	6000	0	15099	0.77806	3091	11187	0	14278	0.68772	3662
cg13884608	22723452	22723452	0.46507	2312	2097	0	4409	0.78549	914	3713	0	4627	0.54038	2541	3105	0	5646	0.55517	1549	2058	0	3607	0.5532	2239	2896	0	5135	0.56806	1328	1878	0	3206	0.58775	2047	3061	0	5108	0.3423	2713	1464	0	4177	0.6925	1618	3869	0	5487	0.76256	836
cg14005657	63658460	63658460	0.34442	10009	5311	0	15320	0.55225	6032	7563	0	13595	0.4963	7719	7704	0	15423	0.47315	7288	6635	0	13923	0.45209	9032	7535	0	16567	0.38407	10712	6742	0	17454	0.43524	8102	6321	0	14423	0.19233	12116	2909	0	15025	0.62766	5322	9140	0	14462	0.61505	4285
cg14029254	22794318	22794318	0.78983	652	2826	0	3478	0.7147	1092	2986	0	4078	0.65087	1771	3488	0	5259	0.77294	692	2696	0	3388	0.77896	978	3799	0	4777	0.91708	237	3727	0	3964	0.76401	898	3231	0	4129	0.85547	541	3794	0	4335	0.76026	1027	3574	0	4601	0.67935	1114
cg14133106	27738492	27738492	0.66966	1630	3507	0	5137	0.80843	1023	4739	0	5762	0.59968	2671	4151	0	6822	0.81213	798	3882	0	4680	0.76293	1394	4808	0	6202	0.77942	1062	4106	0	5168	0.71904	1393	3821	0	5214	0.73207	1450	4235	0	5685	0.71246	1524	4024	0	5548	0.79294	786
cg14151065	69684374	69684374	0.55335	1947	2536	0	4483	0.78675	917	3752	0	4669	0.86374	744	5350	0	6094	0.67799	1388	3133	0	4521	0.73349	1454	4277	0	5731	0.80193	741	3405	0	4146	0.64482	1542	2981	0	4523	0.48559	2256	2224	0	4480	0.82317	706	3752	0	4458	0.74294	928
cg14157445	10688348	10688348	0.01103	5636	64	0	5700	0.34311	3798	2036	0	5834	0.03741	3605	144	0	3749	0.01558	4197	68	0	4265	0.03575	4404	167	0	4571	0.06182	2480	170	0	2650	0.01692	3095	55	0	3150	0.01784	3368	63	0	3431	0.02743	3268	95	0	3363	0.0003	3198
cg14170959	68782424	68782424	0.15969	3815	744	0	4559	0.24519	4133	1375	0	5508	0.2026	3513	918	0	4431	0.41613	2462	1826	0	4288	0.31501	3464	1639	0	5103	0.14604	2274	406	0	2680	0.2592	3101	1120	0	4221	0.45305	2568	2210	0	4778	0.14604	3508	617	0	4125	0.12395	3851
cg14180491	20697418	34741424	0.07459	4999	411	0	5410	0.08838	6481	638	0	7119	0.08856	6559	647	0	7206	0.08733	5282	515	0	5797	0.08818	6714	659	0	7373	0.04729	7153	360	0	7513	0.07375	5803	470	0	6273	0.05165	6198	343	0	6541	0.09218	7434	765	0	8199	0.06453	5771
cg14210405	64629454	39713301	0.12474	2440	362	0	2802	0.29921	1488	678	0	2166	0.29447	2502	1086	0	3588	0.11382	2407	322	0	2729	0.16549	2976	610	0	3586	0.05004	3070	167	0	3237	0.05317	1752	104	0	1856	0.07674	682	65	0	747	0.3213	990	516	0	1506	0.18373	713
cg14248084	29672416	29672416	0.32456	7419	3613	0	11032	0.56046	4255	5553	0	9808	0.4165	6046	4387	0	10433	0.43173	5323	4120	0	9443	0.48152	5594	5288	0	10882	0.42559	5813	4381	0	10194	0.49527	5401	5398	0	10799	0.16559	8184	1644	0	9828	0.6045	4563	7127	0	11690	0.4102	5926
cg14273923	16749405	16749405	0.82945	1509	7825	0	9334	0.74712	2689	8240	0	10929	0.83726	1779	9667	0	11446	0.63049	4061	7100	0	11161	0.77662	2533	9154	0	11687	0.47208	5912	5376	0	11288	0.63497	3570	6384	0	9954	0.80949	1710	7691	0	9401	0.74823	2923	8984	0	11907	0.5839	3513
cg14303457	42658429	42658429	0.19873	9218	2311	0	11529	0.33553	6952	3561	0	10513	0.25684	7368	2581	0	9949	0.28318	6917	2772	0	9689	0.28793	7690	3150	0	10840	0.29914	6336	2747	0	9083	0.2131	8168	2239	0	10407	0.24222	7399	2397	0	9796	0.18044	8557	1906	0	10463	0.18759	9289
cg14442616	50746479	50746479	0.86786	400	3284	0	3684	0.87755	459	4006	0	4465	0.93775	256	5363	0	5619	0.92419	200	3657	0	3857	0.94228	196	4832	0	5028	0.94398	120	3707	0	3827	0.95315	71	3479	0	3550	0.84416	502	3261	0	3763	0.91113	289	3988	0	4277	0.88878	227
cg14463736	31733355	31733355	0.23834	4115	1319	0	5434	0.14903	5393	962	0	6355	0.18404	4635	1068	0	5703	0.15409	3677	688	0	4365	0.25192	4182	1442	0	5624	0.2622	3741	1365	0	5106	0.18679	4123	970	0	5093	0.51727	2416	2696	0	5112	0.16348	3927	787	0	4714	0.12263	4536
cg14466580	64807429	51623423	0.57062	4679	6351	0	11030	0.92696	395	6282	0	6677	0.86452	832	5947	0	6779	0.59853	3294	5060	0	8354	0.65041	2989	5747	0	8736	0.54169	3588	4359	0	7947	0.63932	3443	6280	0	9723	0.20088	6949	1772	0	8721	0.9466	347	7924	0	8271	0.91598	510
cg14467015	53763328	53763328	0.26566	4519	1671	0	6190	0.34361	4412	2362	0	6774	0.34609	4531	2451	0	6982	0.2859	3724	1531	0	5255	0.33833	4048	2121	0	6169	0.33826	3568	1875	0	5443	0.2783	4752	1871	0	6623	0.2456	4873	1619	0	6492	0.30834	5084	2311	0	7395	0.21429	5983
cg14492024	34697326	34697326	0.03101	7243	235	0	7478	0.02461	5686	146	0	5832	0.02517	6174	162	0	6336	0.01965	6535	133	0	6668	0.02006	6301	131	0	6432	0.01792	6149	114	0	6263	0.02026	4543	96	0	4639	0.03155	4351	145	0	4496	0.03133	4723	156	0	4879	0.00606	4982
cg14526044	45715415	45715415	0.58365	1458	2184	0	3642	0.70968	1342	3525	0	4867	0.77471	912	3480	0	4392	0.77196	679	2637	0	3316	0.78257	918	3664	0	4582	0.49261	895	966	0	1861	0.58626	1243	1903	0	3146	0.92671	125	2845	0	2970	0.53426	1375	1692	0	3067	0.52159	1052
cg14671357	33748352	33748352	0.55898	2293	3033	0	5326	0.75358	1242	4104	0	5346	0.63615	2102	3850	0	5952	0.64572	1597	3093	0	4690	0.70797	1656	4257	0	5913	0.78463	780	3206	0	3986	0.61111	1685	2805	0	4490	0.27537	3113	1221	0	4334	0.51771	2187	2455	0	4642	0.45761	2344
cg14720093	31668374	31668374	0.4552	1347	1209	0	2556	0.56934	903	1326	0	2229	0.76056	552	2071	0	2623	0.34749	991	581	0	1572	0.48686	1208	1241	0	2449	0.35595	906	556	0	1462	0.39349	925	665	0	1590	0.25814	1107	420	0	1527	0.32823	1128	600	0	1728	0.44398	962
cg14741114	16799481	51609383	0.01148	6187	73	0	6260	0.05428	6555	382	0	6937	0.00467	7789	37	0	7826	0.00737	6234	47	0	6281	0.0051	7702	40	0	7742	0.0023	8139	19	0	8158	0.01394	6123	88	0	6211	0.01865	6424	124	0	6548	0.00713	7841	57	0	7898	0.01629	5335
cg14742615	14627388	14627388	0.91311	295	4151	0	4446	0.87955	704	5871	0	6575	0.92717	383	6149	0	6532	0.9012	393	4497	0	4890	0.93854	294	6017	0	6311	0.94862	194	5428	0	5622	0.92154	203	3559	0	3762	0.91736	276	4174	0	4450	0.95229	149	4970	0	5119	0.90146	245
cg14778208	32639412	32639412	0.62782	1040	1923	0	2963	0.80274	576	2751	0	3327	0.81548	820	4066	0	4886	0.74657	583	2012	0	2595	0.75163	852	2881	0	3733	0.88065	233	2457	0	2690	0.74529	441	1583	0	2024	0.83781	383	2495	0	2878	0.83104	513	3015	0	3528	0.81822	351
cg14931215	74748349	74748349	0.8566	432	3178	0	3610	0.9173	216	3505	0	3721	0.92848	278	4907	0	5185	0.92171	209	3638	0	3847	0.88197	442	4050	0	4492	0.90983	178	2805	0	2983	0.8469	562	3662	0	4224	0.78797	746	3144	0	3890	0.86671	511	3973	0	4484	0.834	480
cg14933403	32771472	32771472	0.76651	144	801	0	945	0.69031	424	1168	0	1592	0.76541	311	1341	0	1652	0.64821	440	995	0	1435	0.71613	407	1279	0	1686	0.57061	499	796	0	1295	0.6112	365	731	0	1096	0.66337	411	1007	0	1418	0.68896	365	1030	0	1395	0.62934	370
cg14972466	18655424	18655424	0.22222	1272	392	0	1664	0.25133	1723	612	0	2335	0.25891	1606	596	0	2202	0.45749	972	904	0	1876	0.39926	1203	866	0	2069	0.24007	761	272	0	1033	0.17409	1347	305	0	1652	0.32571	1020	541	0	1561	0.14051	1154	205	0	1359	0.12973	1027
cg15027426	26626503	57726305	0.37914	3501	2199	0	5700	0.31887	4595	2198	0	6793	0.40431	4460	3095	0	7555	0.37461	3910	2402	0	6312	0.32298	5239	2547	0	7786	0.53641	3491	4155	0	7646	0.21047	2916	804	0	3720	0.55549	1326	1782	0	3108	0.28445	3389	1387	0	4776	0.28273	2338
cg15059553	12650335	12650335	0.05198	5828	325	0	6153	0.04557	5429	264	0	5693	0.05534	4953	296	0	5249	0.04723	5447	275	0	5722	0.05157	5620	311	0	5931	0.03661	4242	165	0	4407	0.04866	5433	283	0	5716	0.03237	5700	194	0	5894	0.06037	4896	321	0	5217	0.04864	6041
cg15183843	61670336	61670336	0.70125	2624	6394	0	9018	0.77913	2023	7489	0	9512	0.80263	2120	9028	0	11148	0.79693	1609	6707	0	8316	0.77926	2293	8448	0	10741	0.86535	1386	9550	0	10936	0.7178	2220	5901	0	8121	0.84968	1140	7009	0	8149	0.76737	2308	7943	0	10251	0.67776	2388
cg15197499	50711382	50711382	0.04564	9624	465	0	10089	0.06545	7096	504	0	7600	0.06466	7711	540	0	8251	0.05747	8281	511	0	8792	0.05235	8190	458	0	8648	0.05988	8205	529	0	8734	0.05682	8316	507	0	8823	0.03584	8024	302	0	8326	0.04636	8025	395	0	8420	0.03223	9359
cg15273954	37614482	37614482	0.0223	3759	88	0	3847	0.15639	3061	586	0	3647	0.05769	3134	198	0	3332	0.03695	3236	128	0	3364	0.02619	3507	97	0	3604	0.05589	1910	119	0	2029	0.01788	3470	65	0	3535	0.02905	3643	112	0	3755	0.01293	3564	48	0	3612	0.03408	3556
cg15281205	51715444	51715444	0.94185	53	2478	0	2531	0.90617	160	2511	0	2671	0.91517	169	2902	0	3071	0.89829	186	2526	0	2712	0.94069	100	3172	0	3272	0.93851	64	2503	0	2567	0.87653	192	2073	0	2265	0.89089	185	2327	0	2512	0.91154	150	2576	0	2726	0.92426	53
cg15295597	19759336	66690478	0.04131	12874	559	0	13433	0.07371	11223	901	0	12124	0.04261	11135	500	0	11635	0.02704	11342	318	0	11660	0.11636	10562	1404	0	11966	0.02649	12910	354	0	13264	0.03504	10006	367	0	10373	0.01794	9368	173	0	9541	0.04416	10182	475	0	10657	0.03023	11640
cg15329860	25600406	29679465	0.02456	3157	82	0	3239	0.04933	4198	223	0	4421	0.01646	4859	83	0	4942	0.01018	4274	45	0	4319	0.02633	4782	132	0	4914	0.02197	3906	90	0	3996	0.07471	3566	296	0	3862	0.05972	3789	247	0	4036	0.04664	4581	229	0	4810	0.07944	3249
cg15345074	48773449	29760424	0.05032	6241	336	0	6577	0.03907	4770	198	0	4968	0.02711	5175	147	0	5322	0.43321	3392	2669	0	6061	0.18031	4955	1112	0	6067	0.1825	2825	653	0	3478	0.22718	4632	1391	0	6023	0.80805	959	4458	0	5417	0.02267	6064	143	0	6207	0.3739	4674
cg15422579	13738391	14619309	0.06019	3210	212	0	3422	0.05521	3596	216	0	3812	0.04884	4107	216	0	4323	0.03766	3222	130	0	3352	0.06153	3881	261	0	4142	0.0327	3627	126	0	3753	0.04848	2864	151	0	3015	0.04315	3293	153	0	3446	0.05717	3693	230	0	3923	0.0674	2432
cg15429127	66807331	34630346	0.02419	5064	128	0	5192	0.02294	5990	143	0	6133	0.03641	5776	222	0	5998	0.01277	5542	73	0	5615	0.02523	6044	159	0	6203	0.02044	6610	140	0	6750	0.03174	4141	139	0	4280	0.02262	5301	125	0	5426	0.02043	4886	104	0	4990	0.02069	3781
cg15431336	41711378	41711378	0.46158	3761	3310	0	7071	0.82423	1162	5918	0	7080	0.71659	2057	5454	0	7511	0.6027	2519	3973	0	6492	0.55116	3396	4293	0	7689	0.54326	2872	3535	0	6407	0.64411	2167	4103	0	6270	0.31577	4602	2170	0	6772	0.82012	1259	6196	0	7455	0.8114	1084
cg15462332	50633401	50633401	0.60824	4243	6743	0	10986	0.74093	2741	8125	0	10866	0.76974	2877	9952	0	12829	0.60602	4640	7291	0	11931	0.75575	3075	9824	0	12899	0.75028	3187	9876	0	13063	0.64936	3843	7302	0	11145	0.29959	9144	3954	0	13098	0.82418	2115	10383	0	12498	0.74824	2436
cg15516537	46765361	46765361	0.64451	1098	2172	0	3270	0.76124	670	2455	0	3125	0.79465	722	3181	0	3903	0.71404	900	2497	0	3397	0.71044	738	2056	0	2794	0.7568	642	2309	0	2951	0.66721	924	2053	0	2977	0.40311	1665	1192	0	2857	0.7344	862	2660	0	3522	0.60525	1164
cg15563434	58623357	71692356	0.6322	2806	4995	0	7801	0.75719	2214	7216	0	9430	0.85483	1413	8909	0	10322	0.72574	2107	5840	0	7947	0.77907	2191	8079	0	10270	0.73673	2579	7497	0	10076	0.63953	2216	4109	0	6325	0.8937	558	5532	0	6090	0.77649	1672	6156	0	7828	0.71593	1484
cg15662272	68692348	68692348	0.06437	2371	170	0	2541	0.06968	2063	162	0	2225	0.0615	2296	157	0	2453	0.04962	1892	104	0	1996	0.03838	2556	106	0	2662	0.05249	947	58	0	1005	0.0394	2070	89	0	2159	0.02346	2273	57	0	2330	0.03629	2104	83	0	2187	0.00898	2217
cg15682806	60729467	58645414	0.44931	4050	3386	0	7436	0.48758	4171	4064	0	8235	0.48044	5318	5010	0	10328	0.47103	4082	3724	0	7806	0.43978	5519	4411	0	9930	0.36893	7199	4267	0	11466	0.37508	2964	1839	0	4803	0.22638	5002	1493	0	6495	0.42345	3361	2542	0	5903	0.52868	1798
cg15682993	12787453	57768353	0.04802	9853	502	0	10355	0.06347	7897	542	0	8439	0.06613	7935	569	0	8504	0.05904	7932	504	0	8436	0.0807	8466	752	0	9218	0.05651	8198	497	0	8695	0.02052	8445	179	0	8624	0.04004	8099	342	0	8441	0.02107	9564	208	0	9772	0.03428	10041
cg15700967	21707349	21707349	0.58617	1958	2915	0	4873	0.68976	1673	3942	0	5615	0.74581	1614	5029	0	6643	0.65358	1903	3779	0	5682	0.74063	1671	5057	0	6728	0.6902	1734	4086	0	5820	0.6586	1888	3835	0	5723	0.59525	2352	3606	0	5958	0.62904	2263	4007	0	6270	0.62525	1749
cg15746461	25674450	48729375	0.01171	5386	65	0	5451	0.13104	4953	762	0	5715	0.01618	5556	93	0	5649	0.01433	4785	71	0	4856	0.01684	5156	90	0	5246	0.01505	6183	96	0	6279	0.00291	4697	14	0	4711	0	4597	0	0	4597	0.00913	5872	55	0	5927	0	4631
cg15758480	60631394	60631394	0.3891	1492	1014	0	2506	0.52283	1342	1580	0	2922	0.52111	1216	1432	0	2648	0.43952	1443	1210	0	2653	0.46843	1668	1558	0	3226	0.55146	789	1093	0	1882	0.36725	1268	794	0	2062	0.35301	1599	927	0	2526	0.45078	1306	1154	0	2460	0.34478	1483
cg15781156	66623406	66623406	0.11153	4592	589	0	5181	0.10611	4609	559	0	5168	0.16256	4382	870	0	5252	0.16814	3472	722	0	4194	0.18903	4585	1092	0	5677	0.16356	3623	728	0	4351	0.13176	3867	602	0	4469	0.11209	4027	521	0	4548	0.11476	4451	590	0	5041	0.07859	4672
cg15794778	61777491	61777491	0.41599	4693	3414	0	8107	0.54213	3334	4066	0	7400	0.57161	3594	4929	0	8523	0.44909	4028	3365	0	7393	0.47316	4620	4239	0	8859	0.67398	2307	4976	0	7283	0.46992	4940	4468	0	9408	0.69522	2206	5260	0	7466	0.58171	3875	5528	0	9403	0.4927	4312
cg15810474	17788302	59762412	0.4628	14073	12210	0	26283	0.60806	8785	13784	0	22569	0.51676	11490	12394	0	23884	0.52551	11190	12504	0	23694	0.5125	12804	13566	0	26370	0.43019	15376	11684	0	27060	0.49229	11330	11083	0	22413	0.22264	15256	4398	0	19654	0.56789	9692	12869	0	22561	0.65429	8082
cg15849038	23660358	23660358	0.48745	2309	2291	0	4600	0.60266	1785	2859	0	4644	0.6029	2225	3530	0	5755	0.49482	2240	2292	0	4532	0.56673	2364	3223	0	5587	0.60138	1459	2352	0	3811	0.53513	1951	2361	0	4312	0.39331	2385	1611	0	3996	0.57093	1863	2612	0	4475	0.6358	1249
cg15935877	37735391	58602363	0.70806	6977	17164	0	24141	0.80709	3562	15321	0	18883	0.84519	2902	16390	0	19292	0.81282	3751	16723	0	20474	0.79174	4195	16328	0	20523	0.73097	5907	16321	0	22228	0.69645	6731	15673	0	22404	0.45357	12422	10394	0	22816	0.83034	2855	14462	0	17317	0.8548	3122
cg16292375	24702445	24702445	0.23595	10942	3410	0	14352	0.39082	7594	4936	0	12530	0.36254	8027	4622	0	12649	0.29872	8586	3700	0	12286	0.35023	8679	4732	0	13411	0.13666	10355	1655	0	12010	0.41195	8108	5750	0	13858	0.17269	9817	2070	0	11887	0.20739	11010	2907	0	13917	0.25127	11712
cg16552926	51635410	51635410	0.43292	6900	5344	0	12244	0.64029	4000	7298	0	11298	0.58765	5621	8153	0	13774	0.49201	6415	6310	0	12725	0.5084	6221	6537	0	12758	0.57234	5611	7643	0	13254	0.52011	5937	6543	0	12480	0.27204	9943	3753	0	13696	0.62409	4662	7906	0	12568	0.61345	3936
cg16626452	40780301	40780301	0.37416	11346	6843	0	18189	0.54538	7423	9025	0	16448	0.5356	8282	9667	0	17949	0.46287	8674	7561	0	16235	0.49361	9689	9542	0	19231	0.39321	13307	8688	0	21995	0.45571	10279	8690	0	18969	0.25051	15033	5058	0	20091	0.57326	7772	10575	0	18347	0.50916	7778
cg16894943	15668458	15668458	0.19264	2205	550	0	2755	0.2777	1869	757	0	2626	0.23824	1892	623	0	2515	0.22085	2112	627	0	2739	0.22479	2083	633	0	2716	0.09497	1663	185	0	1848	0.49903	675	772	0	1447	0.09496	977	113	0	1090	0.16005	1233	254	0	1487	0.18874	1125
cg17115812	40680399	40680399	0.50436	2457	2602	0	5059	0.67218	1268	2805	0	4073	0.74957	1205	3906	0	5111	0.60084	1610	2574	0	4184	0.66934	1465	3168	0	4633	0.7182	1083	3015	0	4098	0.6174	1549	2661	0	4210	0.52549	2134	2474	0	4608	0.80743	802	3782	0	4584	0.74913	765
cg17430262	34641308	34641308	0.46061	4652	4058	0	8710	0.42326	5480	4095	0	9575	0.42905	5151	3946	0	9097	0.31719	5482	2593	0	8075	0.37903	5585	3470	0	9055	0.152	5083	929	0	6012	0.46212	4842	4246	0	9088	0.0965	5995	651	0	6646	0.67226	3221	6812	0	10033	0.49877	4575
cg17560699	37604404	37604404	0.8807	392	3632	0	4024	0.86865	546	4272	0	4818	0.93763	209	4645	0	4854	0.91443	260	3847	0	4107	0.92194	296	4677	0	4973	0.91661	280	4177	0	4457	0.85502	486	3456	0	3942	0.90493	297	3779	0	4076	0.90169	382	4421	0	4803	0.86227	387
cg17651935	38698349	38698349	0.4715	2079	1944	0	4023	0.86572	569	4313	0	4882	0.76684	1243	4417	0	5660	0.79607	668	2998	0	3666	0.6688	1713	3661	0	5374	0.57093	1122	1626	0	2748	0.67121	1155	2562	0	3717	0.2312	3089	959	0	4048	0.84674	639	4083	0	4722	0.83072	526
cg17660627	23653451	23653451	0.04617	7338	360	0	7698	0.05281	5639	320	0	5959	0.06003	5474	356	0	5830	0.04311	6315	289	0	6604	0.03864	5946	243	0	6189	0.04487	6627	316	0	6943	0.0467	5534	276	0	5810	0.03479	6031	221	0	6252	0.04556	7064	342	0	7406	0.02763	6868
cg17741448	15746504	15746504	0.75796	402	1572	0	1974	0.80149	327	1724	0	2051	0.85172	416	2964	0	3380	0.83317	251	1753	0	2004	0.81873	469	2570	0	3039	0.81708	202	1349	0	1551	0.6733	524	1286	0	1810	0.87525	154	1782	0	1936	0.83989	254	1857	0	2111	0.65858	491
cg17769199	28743344	28743344	0.47917	1800	1748	0	3548	0.67086	1260	2772	0	4032	0.65523	1015	2119	0	3134	0.54163	1067	1379	0	2446	0.63212	1270	2354	0	3624	0.61358	708	1283	0	1991	0.60388	2270	3613	0	5883	0.3248	2353	1180	0	3533	0.80977	1014	4742	0	5756	0.69836	969
cg17812515	38646365	38646365	0.08719	8725	843	0	9568	0.43704	5770	4557	0	10327	0.12721	5588	829	0	6417	0.49563	4808	4823	0	9631	0.24194	6226	2019	0	8245	0.68283	3288	7294	0	10582	0.06003	6132	398	0	6530	0.44891	5072	4213	0	9285	0.06234	6473	437	0	6910	0.06525	7163
cg17816615	49672410	49672410	0.15625	6450	1213	0	7663	0.22413	6626	1943	0	8569	0.22301	5903	1723	0	7626	0.22725	5412	1621	0	7033	0.27185	5964	2264	0	8228	0.19836	5170	1304	0	6474	0.22546	4926	1463	0	6389	0.11585	6166	821	0	6987	0.2564	5419	1903	0	7322	0.20258	6257
cg17834650	47755452	54736475	0.53264	8270	9539	0	17809	0.68378	5621	12371	0	17992	0.64084	7586	13714	0	21300	0.59716	7228	10863	0	18091	0.591	9534	13921	0	23455	0.4985	13093	13114	0	26207	0.52738	9324	10516	0	19840	0.4069	11482	7946	0	19428	0.69613	5762	13429	0	19191	0.7738	2727
cg17837162	69810325	71724461	0.50934	1817	1990	0	3807	0.76465	884	3197	0	4081	0.73549	1828	5361	0	7189	0.66739	975	2157	0	3132	0.64525	1413	2752	0	4165	0.47055	655	671	0	1326	0.46851	2288	2105	0	4393	0.07637	4012	340	0	4352	0.69411	814	2074	0	2888	0.86692	211
cg17913570	26693361	26693361	0.3651	7536	4391	0	11927	0.58718	4564	6634	0	11198	0.5534	4880	6171	0	11051	0.4595	5925	5122	0	11047	0.52132	5726	6345	0	12071	0.43824	6463	5120	0	11583	0.53196	4528	5260	0	9788	0.24369	6706	2193	0	8899	0.54707	5544	6817	0	12361	0.48856	4704
cg17939569	73757458	73757458	0.66613	3222	6628	0	9850	0.67206	3732	7853	0	11585	0.80032	2417	10088	0	12505	0.68137	2602	5778	0	8380	0.58462	4973	7140	0	12113	0.67921	3267	7129	0	10396	0.49629	6344	6349	0	12693	0.19406	9269	2256	0	11525	0.74185	3568	10541	0	14109	0.64166	3182
cg17972491	10690327	10690327	0.56095	1989	2669	0	4658	0.65893	1663	3406	0	5069	0.6407	2464	4572	0	7036	0.64635	1577	3065	0	4642	0.54957	2894	3653	0	6547	0.65069	1562	3096	0	4658	0.58049	2136	3094	0	5230	0.47422	2878	2686	0	5564	0.73192	2380	6771	0	9151	0.63724	1864
cg18032798	71668419	28783406	0.0535	2642	155	0	2797	0.05636	3282	202	0	3484	0.09285	2450	261	0	2711	0.01114	2296	27	0	2323	0.02014	2722	58	0	2780	0.02931	1655	53	0	1708	0	2210	0	0	2210	0.04385	2364	113	0	2477	0.01114	2475	29	0	2504	0	2450
cg18058072	19698435	19698435	0.85502	476	3397	0	3873	0.80391	902	4108	0	5010	0.89225	545	5341	0	5886	0.88178	375	3543	0	3918	0.87611	584	4837	0	5421	0.87853	459	4043	0	4502	0.78969	789	3338	0	4127	0.77349	968	3647	0	4615	0.86267	607	4441	0	5048	0.74666	887
cg18077436	47779318	69690496	0.40485	2821	1987	0	4808	0.29622	3269	1418	0	4687	0.22872	3552	1083	0	4635	0.35934	2651	1543	0	4194	0.19038	3268	792	0	4060	0.29609	1828	811	0	2639	0.15296	3710	688	0	4398	0.15262	3409	632	0	4041	0.22203	3975	1163	0	5138	0.22115	3929
cg18085787	61707444	61707444	0.41834	6378	4659	0	11037	0.57574	4387	6089	0	10476	0.64151	3937	7224	0	11161	0.63443	3536	6310	0	9846	0.55632	4938	6317	0	11255	0.56963	4826	6520	0	11346	0.46894	4550	4106	0	8656	0.19354	6546	1595	0	8141	0.34851	6452	3505	0	9957	0.42857	4960
cg18113731	67743477	67743477	0.12555	3863	569	0	4432	0.14114	4038	680	0	4718	0.2256	2399	728	0	3127	0.135	3283	528	0	3811	0.16307	3395	681	0	4076	0.14692	2687	480	0	3167	0.1886	3161	758	0	3919	0.2103	2904	800	0	3704	0.15512	3484	658	0	4142	0.14048	3620
cg18163559	12782447	12782447	0.41914	6067	4450	0	10517	0.61357	3612	5894	0	9506	0.45875	5791	4993	0	10784	0.50615	4397	4609	0	9006	0.552	5078	6380	0	11458	0.50437	4888	5076	0	9964	0.50025	4804	4909	0	9713	0.34557	6458	3463	0	9921	0.66582	3330	6834	0	10164	0.52434	4376
cg18168924	65652445	65652445	0.6367	3553	6402	0	9955	0.73402	2501	7178	0	9679	0.77383	2361	8420	0	10781	0.73405	2451	7041	0	9492	0.71066	3476	8783	0	12259	0.68475	3764	8393	0	12157	0.75584	2461	7928	0	10389	0.80621	1965	8591	0	10556	0.77122	2598	9095	0	11693	0.62892	2836
cg18188392	44613382	21765329	0.1274	3578	537	0	4115	0.11151	4346	558	0	4904	0.37084	4060	2452	0	6512	0.0479	3597	186	0	3783	0.06808	4951	369	0	5320	0.14727	4538	801	0	5339	0.0633	4369	302	0	4671	0.01931	4013	81	0	4094	0.6046	3083	4867	0	7950	0.05008	4168
cg19244032	27615359	27615359	0.04139	4115	182	0	4297	0.05194	3514	198	0	3712	0.07942	2902	259	0	3161	0.07139	3594	284	0	3878	0.07564	3224	272	0	3496	0.0748	2485	209	0	2694	0.05548	2539	155	0	2694	0.06766	2270	172	0	2442	0.076	2684	229	0	2913	0.05987	3009
cg20106158	45673493	45673493	0.40848	5397	3796	0	9193	0.59323	3024	4556	0	7580	0.67816	2626	5744	0	8370	0.52031	4198	4662	0	8860	0.52966	4435	5107	0	9542	0.55293	4296	5437	0	9733	0.49313	3994	3983	0	7977	0.29002	4889	2038	0	6927	0.48195	4090	3898	0	7988	0.51767	3203
cg20256738	12603400	12603400	0.46238	7838	6827	0	14665	0.64925	4418	8363	0	12781	0.74684	3683	11160	0	14843	0.59563	5262	7898	0	13160	0.60228	6285	9669	0	15954	0.55524	7783	9841	0	17624	0.56492	6612	8715	0	15327	0.33195	11192	5611	0	16803	0.68833	4901	11045	0	15946	0.63665	4726
cg20401549	66684405	66684405	0.03504	12734	466	0	13200	0.04569	8548	414	0	8962	0.04804	8243	421	0	8664	0.04959	10747	566	0	11313	0.0533	9935	565	0	10500	0.05341	11509	655	0	12164	0.03942	9086	377	0	9463	0.04221	9293	414	0	9707	0.04875	10651	551	0	11202	0.03549	11639
cg20474581	13693462	13693462	0.87957	736	6106	0	6842	0.86697	1053	7514	0	8567	0.93239	560	9102	0	9662	0.90841	580	6744	0	7324	0.9134	698	8417	0	9115	0.93472	492	8477	0	8969	0.85868	1006	6720	0	7726	0.86935	943	6940	0	7883	0.89262	820	7648	0	8468	0.89707	603
cg20764275	48714466	48714466	0.73394	2434	6990	0	9424	0.47769	5752	5352	0	11104	0.81431	1932	8911	0	10843	0.8377	1330	7381	0	8711	0.79421	2152	8691	0	10843	0.41047	6669	4713	0	11382	0.53008	4673	5384	0	10057	0.90825	690	7820	0	8510	0.74959	2836	8789	0	11625	0.34383	6900
cg20864678	68716414	68716414	0.03501	8114	298	0	8412	0.04442	6396	302	0	6698	0.03094	5882	191	0	6073	0.02625	6837	187	0	7024	0.03561	7050	264	0	7314	0.01923	6020	120	0	6140	0.0096	6093	60	0	6153	0.01762	5977	109	0	6086	0.04248	6639	299	0	6938	0.01592	7627
cg21106100	56793430	56793430	0.76673	1287	4559	0	5846	0.79196	1183	4884	0	6067	0.82822	1142	5988	0	7130	0.81526	1031	4991	0	6022	0.74177	1799	5455	0	7254	0.41552	2913	2142	0	5055	0.64079	2010	3764	0	5774	0.2488	4770	1613	0	6383	0.83747	954	5431	0	6385	0.76666	1003
cg22051787	53806306	53806306	0.6609	3291	6609	0	9900	0.75033	2343	7342	0	9685	0.7817	2742	10177	0	12919	0.65581	4052	7911	0	11963	0.77658	2460	8898	0	11358	0.79087	2652	10407	0	13059	0.74723	1817	5667	0	7484	0.49252	5293	5234	0	10527	0.87583	1038	8027	0	9065	0.81693	1120
cg22509014	28634490	28634490	0.50234	7013	7180	0	14193	0.69311	3857	8937	0	12794	0.71496	4341	11139	0	15480	0.5889	5368	7833	0	13201	0.61485	6292	10204	0	16496	0.51464	9133	9790	0	18923	0.57128	6327	8564	0	14891	0.31721	11433	5358	0	16791	0.74339	4187	12419	0	16606	0.61182	4998
cg23308414	52667426	52667426	0.7143	3113	8033	0	11146	0.88384	1212	9983	0	11195	0.86647	1548	10694	0	12242	0.80694	1880	8276	0	10156	0.87102	1496	10778	0	12274	0.82077	2406	11476	0	13882	0.80924	1878	8391	0	10269	0.64665	4496	8411	0	12907	0.88706	1226	10415	0	11641	0.80844	1630
cg23834181	28786463	28786463	0.2451	7649	2516	0	10165	0.28424	7205	2901	0	10106	0.27633	6193	2403	0	8596	0.57616	3242	4543	0	7785	0.43828	5374	4271	0	9645	0.25768	6111	2156	0	8267	0.28082	7094	2809	0	9903	0.54793	3352	4184	0	7536	0.26119	7902	2829	0	10731	0.23445	8739
cg24016855	26718464	26718464	0.44953	9596	7918	0	17514	0.6007	5860	8966	0	14826	0.74157	4031	11854	0	15885	0.62594	5157	8797	0	13954	0.64164	6101	11103	0	17204	0.51356	9888	10545	0	20433	0.54181	7253	8695	0	15948	0.38957	11503	7405	0	18908	0.71073	4590	11523	0	16113	0.64984	4478
cg24183504	47684365	47684365	0.3072	13348	5963	0	19311	0.54227	7221	8673	0	15894	0.47705	9744	8980	0	18724	0.38084	10874	6750	0	17624	0.42117	11634	8538	0	20172	0.35308	14957	8218	0	23175	0.42253	11185	8257	0	19442	0.21349	15649	4275	0	19924	0.52882	8809	9999	0	18808	0.48665	8415
cg24393100	28807324	28807324	0.54327	5394	6535	0	11929	0.71513	2935	7619	0	10554	0.77405	2549	9075	0	11624	0.63007	3849	6726	0	10575	0.7023	3815	9236	0	13051	0.63511	5034	8936	0	13970	0.62355	4341	7356	0	11697	0.3739	7998	4836	0	12834	0.75196	2847	8934	0	11781	0.72992	2785
cg24837623	58650488	58650488	0.03779	2879	117	0	2996	0.02625	3573	99	0	3672	0.06284	2644	184	0	2828	0.04651	2442	124	0	2566	0.02754	2619	77	0	2696	0.07333	1846	154	0	2000	0.01297	3173	43	0	3216	0.02301	2405	59	0	2464	0.00608	2514	16	0	2530	0.01835	3323
cg25012987	45753486	45753486	0.27324	12563	4761	0	17324	0.38773	9138	5850	0	14988	0.37524	9605	5829	0	15434	0.31468	10406	4824	0	15230	0.3489	11209	6060	0	17269	0.18383	13752	3120	0	16872	0.41191	10094	7140	0	17234	0.20974	10853	2907	0	13760	0.27783	12561	4871	0	17432	0.30358	12618
cg25032547	59781479	34644460	0.34329	7156	3793	0	10949	0.36583	6971	4079	0	11050	0.19914	7899	1989	0	9888	0.42455	6032	4524	0	10556	0.28261	7782	3105	0	10887	0.43744	4891	3881	0	8772	0.15879	8742	1669	0	10411	0.33564	7006	3590	0	10596	0.20703	7932	2097	0	10029	0.20856	9243
cg25059696	61613414	61613414	0.51501	4569	4958	0	9527	0.79117	1134	4675	0	5809	0.89097	684	6407	0	7091	0.52877	4249	4880	0	9129	0.58676	3865	5630	0	9495	0.91327	462	5918	0	6380	0.77234	1393	5065	0	6458	0.31802	8227	3883	0	12110	0.8449	1053	6281	0	7334	0.58661	3351
cg25071634	39659499	29736466	0.7582	4466	14317	0	18783	0.89255	1562	13806	0	15368	0.89977	1288	12460	0	13748	0.84646	2239	12895	0	15134	0.81365	3129	14099	0	17228	0.69871	5937	14000	0	19937	0.76123	4323	14101	0	18424	0.39044	10755	6953	0	17708	0.91123	1466	16076	0	17542	0.91696	1481
cg25363292	49723469	49723469	0.53901	1519	1893	0	3412	0.51747	1516	1733	0	3249	0.7184	967	2722	0	3689	0.4405	1682	1403	0	3085	0.62172	1443	2536	0	3979	0.43912	1282	1082	0	2364	0.49677	1691	1768	0	3459	0.22965	2020	632	0	2652	0.62573	1241	2242	0	3483	0.4387	1626
cg25427172	57706426	13728430	0.85548	1363	8660	0	10023	0.95847	299	9209	0	9508	0.93492	528	9021	0	9549	0.88675	934	8096	0	9030	0.925	740	10360	0	11100	0.96	326	10223	0	10549	0.90338	763	8069	0	8832	0.275	4751	1840	0	6591	0.9587	331	10005	0	10336	0.95777	381
cg25443613	67741458	67741458	0.05588	4124	250	0	4374	0.11612	4939	662	0	5601	0.06434	5281	370	0	5651	0.49641	2492	2555	0	5047	0.06629	4957	359	0	5316	0.03013	3634	116	0	3750	0.0421	3313	150	0	3463	0.04976	3280	177	0	3457	0.06557	3662	264	0	3926	0.04005	4214
cg25518695	57689363	59635382	0.05874	4339	277	0	4616	0.05008	3902	211	0	4113	0.09443	3333	358	0	3691	0.04304	4036	186	0	4222	0.04413	3799	180	0	3979	0.04033	3041	132	0	3173	0.02847	3926	118	0	4044	0.00693	3771	27	0	3798	0.02493	3968	104	0	4072	0.01788	4625
cg25538674	55663314	55663314	0.41177	7427	5269	0	12696	0.66127	3708	7434	0	11142	0.65482	4446	8624	0	13070	0.53447	4870	5706	0	10576	0.59398	5309	7913	0	13222	0.46438	7546	6629	0	14175	0.54838	5071	6279	0	11350	0.31027	7856	3579	0	11435	0.7943	2189	8839	0	11028	0.74555	2130
cg25640065	23618372	23618372	0.61872	1872	3200	0	5072	0.76845	1089	3946	0	5035	0.77561	1175	4407	0	5582	0.64773	1816	3523	0	5339	0.79956	1089	4743	0	5832	0.83613	839	4791	0	5630	0.66117	1871	3846	0	5717	0.49585	3116	3163	0	6279	0.84508	874	5313	0	6187	0.74664	1201
cg25667057	12808443	12808443	0.32895	5202	2599	0	7801	0.35671	4771	2701	0	7472	0.31541	4102	1936	0	6038	0.69445	1722	4141	0	5863	0.61585	2808	4662	0	7470	0.28578	4931	2013	0	6944	0.33858	5030	2626	0	7656	0.73839	1443	4355	0	5798	0.3154	5105	2398	0	7503	0.27537	6355
cg25704368	10771412	10771412	0.43104	9652	7388	0	17040	0.54117	7457	8913	0	16370	0.66076	5893	11673	0	17566	0.53163	7164	8245	0	15409	0.58604	7560	10844	0	18404	0.492	10757	10515	0	21272	0.50386	8196	8425	0	16621	0.34879	12400	6695	0	19095	0.66198	5521	11008	0	16529	0.56631	6120
cg25705492	42733480	11778350	0.50469	19974	20454	0	40428	0.59741	13268	19837	0	33105	0.51769	17100	18462	0	35562	0.5277	16506	18554	0	35060	0.51796	18447	19929	0	38376	0.45666	22353	18871	0	41224	0.55177	17380	21518	0	38898	0.35806	19904	11158	0	31062	0.55	16722	20560	0	37282	0.56384	19175
cg25756647	15639316	70628509	0.15062	3667	668	0	4335	0.25136	4028	1386	0	5414	0.15646	5286	999	0	6285	0.5249	2466	2835	0	5301	0.23625	4594	1452	0	6046	0.12371	4242	613	0	4855	0.14781	3146	563	0	3709	0.10733	3701	457	0	4158	0.47678	2356	2238	0	4594	0.17217	2934
cg25815185	61803350	61803350	0.03857	5409	221	0	5630	0.04773	5426	277	0	5703	0.0519	4978	278	0	5256	0.062	4484	303	0	4787	0.05208	5379	301	0	5680	0.02927	4245	131	0	4376	0.04723	3632	185	0	3817	0.07618	3647	309	0	3956	0.03164	4705	157	0	4862	0.04929	4413
cg25914522	27699304	27699304	0.71926	1311	3615	0	4926	0.71395	1358	3639	0	4997	0.87351	694	5483	0	6177	0.738	1314	3983	0	5297	0.69279	919	2298	0	3217	0.77484	1516	5561	0	7077	0.70092	1533	3827	0	5360	0.24533	3216	1078	0	4294	0.87772	619	5161	0	5780	0.81718	743
cg25918849	31635398	31635398	0.21731	4640	1316	0	5956	0.28383	4361	1768	0	6129	0.29826	4022	1752	0	5774	0.24373	4210	1389	0	5599	0.24967	4402	1498	0	5900	0.39777	3081	2101	0	5182	0.17446	3856	836	0	4692	0.11144	4453	571	0	5024	0.28032	3787	1514	0	5301	0.29898	3471
cg26046487	61601409	61601409	0.42903	4031	3104	0	7135	0.62744	2632	4601	0	7233	0.68614	2720	6165	0	8885	0.57922	2779	3963	0	6742	0.65047	1670	3294	0	4964	0.61228	1428	2413	0	3841	0.6304	1612	2920	0	4532	0.49377	2256	2298	0	4554	0.76167	1090	3803	0	4893	0.62356	1533
cg26058907	39686360	58772392	0.9553	87	3996	0	4083	0.91762	202	3364	0	3566	0.93275	184	3939	0	4123	0.93468	161	3735	0	3896	0.9367	173	4040	0	4213	0.96276	9	2818	0	2827	0.96155	29	3226	0	3255	0.97461	0	3839	0	3839	0.9362	133	3419	0	3552	0.94729	134
cg26198148	17702308	17702308	0.85073	990	6212	0	7202	0.81238	1804	8244	0	10048	0.84755	1426	8484	0	9910	0.85308	1077	6834	0	7911	0.8711	1169	8576	0	9745	0.87147	1233	9038	0	10271	0.83859	1088	6172	0	7260	0.88124	933	7665	0	8598	0.89857	848	8398	0	9246	0.78803	1331
cg26251715	36697302	36697302	0.51982	1778	2033	0	3811	0.54189	1688	2115	0	3803	0.63366	1339	2489	0	3828	0.55604	1536	2049	0	3585	0.5809	1752	2567	0	4319	0.58137	1181	1779	0	2960	0.51712	1649	1873	0	3522	0.57749	1713	2478	0	4191	0.55286	1795	2343	0	4138	0.51663	1804
cg26475999	31647451	31647451	0.43619	8268	6474	0	14742	0.59333	5708	8474	0	14182	0.71465	4529	11593	0	16122	0.57558	5740	7920	0	13660	0.60381	6554	10141	0	16695	0.5403	9054	10759	0	19813	0.52018	6938	7630	0	14568	0.28268	12380	4918	0	17298	0.66768	5275	10799	0	16074	0.65284	4176
cg26488634	11694326	11694326	0.46833	2133	1967	0	4100	0.84998	522	3524	0	4046	0.51408	2022	2245	0	4267	0.81833	588	3099	0	3687	0.63609	1725	3190	0	4915	0.49844	1346	1437	0	2783	0.65761	1349	2783	0	4132	0.16885	3513	734	0	4247	0.85099	523	3558	0	4081	0.8186	491
cg26497631	49677468	49677468	0.36274	4884	2837	0	7721	0.4785	3599	3394	0	6993	0.53989	3285	3972	0	7257	0.49087	4500	4435	0	8935	0.43209	4002	3121	0	7123	0.4755	3903	3629	0	7532	0.40063	3875	2657	0	6532	0.32979	3052	1551	0	4603	0.54261	2857	3508	0	6365	0.42894	3653
cg26517491	41759354	73621451	0.03147	2239	76	0	2315	0.04011	2628	114	0	2742	0.02459	3431	89	0	3520	0.02038	2640	57	0	2697	0.01611	3321	56	0	3377	0	1951	0	0	1951	0.06723	1329	103	0	1432	0.09496	1606	179	0	1785	0.06117	1711	118	0	1829	0	1209
cg26520468	47806315	71677312	0.68812	3621	8210	0	11831	0.93067	610	9531	0	10141	0.89129	1099	9830	0	10929	0.83804	1582	8703	0	10285	0.75628	2832	9098	0	11930	0.58748	4710	6850	0	11560	0.75843	2243	7356	0	9599	0.39038	6362	4138	0	10500	0.9181	715	9136	0	9851	0.94412	450
cg26928789	60716382	60716382	0.83315	830	4644	0	5474	0.8956	545	5533	0	6078	0.89922	646	6656	0	7302	0.89794	474	5050	0	5524	0.89324	685	6568	0	7253	0.92888	341	5760	0	6101	0.84366	803	4873	0	5676	0.90288	463	5234	0	5697	0.9405	345	7034	0	7379	0.87022	446
cg26983430	24631411	26605360	0.77508	382	1661	0	2043	0.82154	354	2090	0	2444	0.8681	218	2093	0	2311	0.79878	361	1830	0	2191	0.83909	273	1945	0	2218	0.83795	222	1665	0	1887	0.38936	692	505	0	1197	0.16589	1700	358	0	2058	0.53063	628	823	0	1451	0.43614	752
cg26983535	31696465	21733373	0.05943	7893	505	0	8398	0.02164	7088	159	0	7247	0.04788	6761	345	0	7106	0.02843	7214	214	0	7428	0.02165	7627	171	0	7798	0.01965	7036	143	0	7179	0.02346	6603	161	0	6764	0.01619	6522	109	0	6631	0.02912	7736	235	0	7971	0.0254	7920
cg27049643	65639453	36691449	0.00784	4329	35	0	4364	0.03302	4380	153	0	4533	0.05979	4633	301	0	4934	0	4143	0	0	4143	0.00613	4440	28	0	4468	0	3039	0	0	3039	0.01762	3189	59	0	3248	0.01712	3402	61	0	3463	0.04015	3964	170	0	4134	0.01047	4060
cg27214488	32807478	32807478	0.44181	2610	2145	0	4755	0.50406	2402	2543	0	4945	0.72513	1149	3295	0	4444	0.17107	2909	621	0	3530	0.49794	2339	2419	0	4758	0.68761	954	2320	0	3274	0.15702	2885	556	0	3441	0.78758	690	2929	0	3619	0.52563	1695	1989	0	3684	0.45135	1789
cg27248959	56686318	56686318	0.72623	807	2406	0	3213	0.85916	497	3642	0	4139	0.90739	419	5085	0	5504	0.84608	546	3551	0	4097	0.8797	469	4161	0	4630	0.90683	241	3319	0	3560	0.85371	502	3513	0	4015	0.46951	1614	1517	0	3131	0.76027	939	3295	0	4234	0.89219	292
cg27254225	34676392	34676392	0.87564	363	3260	0	3623	0.89665	508	5275	0	5783	0.94044	261	5700	0	5961	0.89337	363	3879	0	4242	0.92419	372	5754	0	6126	0.87883	478	4192	0	4670	0.86646	494	3854	0	4348	0.88532	479	4470	0	4949	0.89839	444	4810	0	5254	0.849	501
cg27265812	58661303	58661303	0.29064	7454	3095	0	10549	0.32029	7682	3667	0	11349	0.46077	6402	5556	0	11958	0.12402	8150	1168	0	9318	0.16962	8986	1856	0	10842	0.14315	8591	1452	0	10043	0.12585	9298	1353	0	10651	0.21965	9112	2593	0	11705	0.40779	7196	5024	0	12220	0.37983	6787
cg27325772	73672387	73672387	0.29938	12537	5400	0	17937	0.47898	8254	7680	0	15934	0.44033	10096	8022	0	18118	0.39218	9619	6271	0	15890	0.40963	10767	7540	0	18307	0.35549	12294	6836	0	19130	0.37868	9533	5871	0	15404	0.13665	13244	2112	0	15356	0.49988	8080	8176	0	16256	0.47058	7610
cg27355713	60743476	60743476	0.01969	6772	138	0	6910	0.05239	4874	275	0	5149	0.02918	4525	139	0	4664	0.03561	5642	212	0	5854	0.04288	5838	266	0	6104	0.01366	4809	68	0	4877	0.01833	3970	76	0	4046	0.02485	4021	105	0	4126	0.01244	4107	53	0	4160	0.01028	4905
cg27402302	44610403	44610403	0.31596	2498	1200	0	3698	0.48193	1448	1440	0	2888	0.46817	1571	1471	0	3042	0.35507	1838	1067	0	2905	0.38763	1870	1247	0	3117	0.35694	1289	771	0	2060	0.35074	2051	1162	0	3213	0.28725	1818	773	0	2591	0.57481	1335	1940	0	3275	0.28698	2546
cg27433982	35645502	29643411	0.03654	4145	161	0	4306	0.04537	3877	189	0	4066	0.04375	3616	170	0	3786	0.06502	3236	232	0	3468	0.04758	3783	194	0	3977	0.04553	2646	131	0	2777	0.02125	3676	82	0	3758	0	3515	0	0	3515	0.05689	3564	221	0	3785	0.01809	4296
cg27443332	28752456	28752456	0.43199	3717	2903	0	6620	0.5587	3392	4421	0	7813	0.68002	2631	5804	0	8435	0.19744	4233	1066	0	5299	0.38655	4569	2942	0	7511	0.37017	3126	1896	0	5022	0.20848	4289	1156	0	5445	0.75071	1737	5532	0	7269	0.63864	2651	4862	0	7513	0.42747	3697
cg27509967	30789337	30789337	0.89556	323	3627	0	3950	0.87938	510	4447	0	4957	0.90951	436	5387	0	5823	0.87348	524	4308	0	4832	0.89475	503	5126	0	5629	0.90484	395	4707	0	5102	0.878	459	4023	0	4482	0.86946	516	4103	0	4619	0.90928	412	5132	0	5544	0.80794	679
cg27539833	34673378	38754357	0.53246	8276	9539	0	17815	0.87967	1662	12881	0	14543	0.53613	6936	8132	0	15068	0.60802	6368	10033	0	16401	0.64776	5731	10723	0	16454	0.49893	8123	8188	0	16311	0.69339	4546	10507	0	15053	0.21619	9580	2670	0	12250	0.85279	2016	12258	0	14274	0.91577	1202
cg27545697	73735483	73735483	0.73898	2079	6169	0	8248	0.79046	1859	7390	0	9249	0.90697	825	9018	0	9843	0.81318	1408	6564	0	7972	0.82123	1867	9036	0	10903	0.74841	2747	8469	0	11216	0.75391	2342	7481	0	9823	0.63041	4270	7454	0	11724	0.91226	671	8016	0	8687	0.86877	924
cg27578568	65679400	65679400	0.43913	2752	2233	0	4985	0.86363	654	4775	0	5429	0.55689	2365	3098	0	5463	0.61326	1848	3089	0	4937	0.58961	2332	3494	0	5826	0.52105	1914	2191	0	4105	0.68297	1585	3630	0	5215	0.25825	2755	994	0	3749	0.7999	1125	4897	0	6022	0.79816	888
cg27611726	66606407	66606407	0.84548	871	5313	0	6184	0.82925	1064	5653	0	6717	0.83529	1305	7125	0	8430	0.83911	990	5685	0	6675	0.88499	866	7433	0	8299	0.93375	406	7132	0	7538	0.8258	1215	6234	0	7449	0.91573	591	7509	0	8100	0.91224	586	7131	0	7717	0.83075	993
cg27636129	43611399	43611399	0.20392	4573	1197	0	5770	0.35492	4611	2592	0	7203	0.20758	5168	1380	0	6548	0.28333	3846	1560	0	5406	0.25048	4972	1695	0	6667	0.34616	3128	1709	0	4837	0.24924	3864	1316	0	5180	0.59445	1946	2999	0	4945	0.48972	2729	2715	0	5444	0.34425	2923
[truncated: 647 more columns]

## Sheet: 24 samples of blood
TargetID	ProbeID_A	ProbeID_B	30000.AVG_Beta	30000.Intensity	30000.Avg_NBEADS_A	30000.Avg_NBEADS_B	30000.Signal_A	30000.Signal_B	30000.Detection Pval	30100.AVG_Beta	30100.Intensity	30100.Avg_NBEADS_A	30100.Avg_NBEADS_B	30100.Signal_A	30100.Signal_B	30100.Detection Pval	30200.AVG_Beta	30200.Intensity	30200.Avg_NBEADS_A	30200.Avg_NBEADS_B	30200.Signal_A	30200.Signal_B	30200.Detection Pval	30300.AVG_Beta	30300.Intensity	30300.Avg_NBEADS_A	30300.Avg_NBEADS_B	30300.Signal_A	30300.Signal_B	30300.Detection Pval	30101.AVG_Beta	30101.Intensity	30101.Avg_NBEADS_A	30101.Avg_NBEADS_B	30101.Signal_A	30101.Signal_B	30101.Detection Pval	50000.AVG_Beta	50000.Intensity	50000.Avg_NBEADS_A	50000.Avg_NBEADS_B	50000.Signal_A	50000.Signal_B	50000.Detection Pval	50100.AVG_Beta	50100.Intensity	50100.Avg_NBEADS_A	50100.Avg_NBEADS_B	50100.Signal_A
cg00035864	31729416	31729416	0.318275	8698.64	13	13	5898.26	2800.38	0	0.182082	8638.02	16	16	7046.99	1591.04	0	0.233964	7436.09	9	9	5672.91	1763.17	0	0.165198	8006.76	14	14	6667.54	1339.22	0	0.200132	8406.88	16	16	6704.38	1702.5	0	0.215231	8424.31	12	12	6589.61	1834.69	0	0.146344	8055.93	24	24	6862.35
cg00050873	32735311	31717405	0.81198	21317.1	16	14	3926.83	17390.2	0	0.797123	22494.2	20	12	4483.84	18010.3	0	0.793061	21584.3	14	23	4387.34	17197	0	0.77849	21536.2	19	21	4692.62	16843.5	0	0.82195	21170.6	20	18	3687.23	17483.3	0	0.823544	21258.2	14	20	3668.79	17589.4	0	0.816655	21968.9	16	19	3946.23
cg00061679	28780415	28780415	0.549601	17244	20	20	7711.7	9532.26	0	0.546336	18844	7	7	8494.22	10349.8	0	0.528939	17130.6	16	16	8016.65	9113.92	0	0.617457	17614	9	9	6676.35	10937.6	0	0.641942	15842.7	10	10	5608.4	10234.3	0	0.5676	17202.3	15	15	7381.52	9820.78	0	0.558668	16350.8	12	12	7160.27
cg00063477	16712347	16712347	0.934701	7707.99	18	18	409.856	7298.14	0	0.923539	8512.45	11	11	558.521	7953.93	0	0.925007	7967.53	13	13	505.01	7462.52	0	0.941018	8298.8	15	15	395.374	7903.42	0	0.924882	8147.45	17	17	519.534	7627.92	0	0.916513	7817.18	14	14	560.977	7256.2	0	0.914597	8369.63	23	23	623.33
cg00121626	19779393	19779393	0.587782	13506.9	7	7	5509.01	7997.88	0	0.485553	13925.3	12	12	7115.27	6810.03	0	0.496855	14743.1	14	14	7368.23	7374.86	0	0.316775	14532.2	16	16	9897.08	4635.12	0	0.332927	14838	16	16	9864.73	4973.26	0	0.512091	14155	16	16	6855.14	7299.86	0	0.515205	14237.8	11	11	6850.9
cg00212031	29674443	38703326	0.0311618	10591	13	15	10257.8	333.151	0	0.0171086	11283.5	18	11	11088.7	194.755	0	0.0414518	10155.5	11	20	9730.41	425.11	0	0.0466827	10361	15	10	9872.62	488.346	0	0.0296604	10545.8	12	24	10230.1	315.76	0	0.0454167	11078.4	14	9	10570.7	507.684	0	0.0366992	9984.73	18	8	9614.63
cg00213748	30703409	36767301	0.825488	2860.98	20	14	416.725	2444.25	0	0.835238	3747.35	10	11	533.897	3213.45	0	0.851688	2977.82	20	16	356.478	2621.34	0	0.762814	3135.59	12	11	667.439	2468.15	0	0.794131	2927.2	14	4	523.206	2403.99	0	0.836182	3358.38	10	14	466.546	2891.84	0	0.825438	2908.11	14	15	425.102
cg00214611	69792329	46723459	0.0209965	9060.33	10	14	8867.99	192.334	0	0.0244091	10996.9	15	18	10726.1	270.866	0	0.0139036	9919.92	17	12	9780.6	139.313	0	0.0187574	10126.1	17	19	9934.27	191.815	0	0.0262217	10156.6	21	18	9887.68	268.946	0	0.027509	10911.9	19	22	10609	302.928	0	0.051359	10006.5	27	18	9487.44
cg00223952	17691457	17691457	0.0998865	16878.9	16	16	15183	1695.97	0	0.0596659	17989.4	10	10	16910.1	1079.32	0	0.0630894	16939.3	14	14	15864.3	1075	0	0.0581134	17878.5	18	18	16833.8	1044.79	0	0.0642293	17295.4	14	14	16178.1	1117.29	0	0.0631324	17986.1	17	17	16844.3	1141.82	0	0.0507918	17733.4	17	17	16827.6
cg00243321	36709370	36709370	0.679242	22640.6	8	8	7194.23	15446.4	0	0.68073	22597.4	15	15	7146.61	15450.8	0	0.63964	22685.3	14	14	8110.89	14574.4	0	0.625631	24515.1	17	17	9115.14	15400	0	0.695506	21128.1	13	13	6363.84	14764.3	0	0.692283	22268.4	18	18	6783.15	15485.3	0	0.659607	22080.8	13	13	7450.16
cg00271873	11808416	11808416	0.717167	14149.6	16	16	3930.26	10219.4	0	0.730352	15014.8	13	13	3975.68	11039.1	0	0.68667	13871.6	18	18	4277.73	9593.89	0	0.71359	12762	18	18	3583.81	9178.24	0	0.763195	13416.1	21	21	3100.68	10315.4	0	0.545167	14381.7	16	16	6486.77	7894.97	0	0.720338	13720.9	12	12	3765.18
cg00272582	73678371	73678371	0.018199	5845.03	15	15	5736.83	108.193	0	0.0386274	5591.27	6	6	5371.43	219.839	0	0.0406995	5500.32	15	15	5272.39	227.93	0	0.0393631	4860.48	13	13	4665.22	195.26	0	0.0434503	5011.74	7	7	4789.63	222.107	0	0.0373504	5922.6	13	13	5697.66	224.947	0	0.0377802	5060.13	8	8	4865.18
cg00308367	69737444	69737444	0.868641	13342.2	13	13	1665.75	11676.5	0	0.859078	14771.2	12	12	1995.68	12775.5	0	0.876184	13920	11	11	1635.9	12284.1	0	0.855177	14247.5	13	13	1977.85	12269.7	0	0.866908	14258.7	16	16	1811.03	12447.6	0	0.830377	14688.5	15	15	2408.46	12280	0	0.846166	14322.3	13	13	2118.63
cg00311963	21726474	21726474	0.524107	8178.8	22	22	3839.82	4338.98	0	0.498068	9226.39	16	16	4581.22	4645.18	0	0.534918	8321.68	10	10	3816.77	4504.91	0	0.534028	8265.6	16	16	3798.14	4467.46	0	0.553422	8055.79	20	20	3542.2	4513.6	0	0.504347	8818.45	13	13	4320.46	4497.99	0	0.509849	8007.79	19	19	3874.04
cg00335297	53713392	53713392	0.489304	11676.6	12	12	5914.29	5762.35	0	0.557827	12894.1	17	17	5645.65	7248.46	0	0.546516	11900.5	14	14	5342.04	6558.47	0	0.566963	12181.1	19	19	5218.16	6962.9	0	0.554609	12718.7	15	15	5609.32	7109.35	0	0.507976	12762.6	14	14	6228.72	6533.9	0	0.574118	12815	13	13	5400.28
cg00455876	27653438	69732350	0.717398	5694.48	14	12	1537.53	4156.94	0	0.718256	6837.69	18	10	1854.65	4983.04	0	0.682445	6863.22	7	12	2111.21	4752.01	0	0.656332	7013.98	21	24	2344.84	4669.14	0	0.678802	5878.27	20	10	1820.21	4058.06	0	0.679652	7029.98	13	17	2184.07	4845.91	0	0.66336	5969.76	11	11	1943.32
cg00479827	45616421	45616421	0.394985	4542.38	17	17	2708.71	1833.67	0	0.294815	4428.87	17	17	3093.69	1335.18	0	0.26339	4118.69	16	16	3007.53	1111.16	0	0.295411	4717.18	19	19	3294.13	1423.05	0	0.325804	4218.54	15	15	2811.54	1407	0	0.454915	3968.52	12	12	2117.69	1850.83	0	0.288205	4119.65	15	15	2903.52
cg00543493	14612378	14612378	0.656281	19486	13	13	6632.1	12853.9	0	0.650788	19532.7	13	13	6755.98	12776.7	0	0.63	20106.5	14	14	7376.43	12730.1	0	0.620212	19729.2	13	13	7430.89	12298.3	0	0.669005	18793.4	19	19	6153.64	12639.8	0	0.652582	20627.3	12	12	7101.04	13526.2	0	0.664237	19131	10	10	6357.04
cg00576139	22668323	22668323	0.844299	13520.1	15	15	2020.66	11499.4	0	0.84844	13624	8	8	1980.01	11644	0	0.824415	13012.6	8	8	2202.38	10810.2	0	0.847436	13057.6	13	13	1907.39	11150.3	0	0.865044	12468.9	16	16	1596.24	10872.6	0	0.842728	12419.7	9	9	1868.99	10550.7	0	0.858435	12747.4	18	18	1718.74
cg00599377	34758329	34758329	0.842665	8532.44	13	13	1258.19	7274.25	0	0.869533	8241.76	13	13	988.325	7253.43	0	0.859572	7840.99	13	13	1015.14	6825.85	0	0.854229	7937.41	14	14	1071.62	6865.79	0	0.887518	8655.7	14	14	884.861	7770.84	0	0.853319	8766.11	13	13	1200.49	7565.62	0	0.875286	7868.2	15	15	893.745
cg00639218	50743409	50743409	0.825404	6688.89	11	11	1085.32	5603.58	0	0.783348	7857.8	16	16	1624.08	6233.73	0	0.763524	7067.45	23	23	1594.93	5472.52	0	0.793926	7722.5	16	16	1512.01	6210.49	0	0.779668	7006.98	9	9	1465.89	5541.08	0	0.791983	7190.1	22	22	1416.47	5773.64	0	0.728896	8032.98	8	8	2104.88
cg00676506	10774483	10774483	0.913184	8159.7	11	11	617.073	7542.63	0	0.899818	8473.09	15	15	758.872	7714.22	0	0.909363	8326.84	15	15	663.786	7663.06	0	0.879905	7952.66	11	11	867.083	7085.58	0	0.911204	7652.34	11	11	588.377	7063.96	0	0.898132	8132.44	15	15	738.62	7393.82	0	0.887424	8340.55	16	16	850.203
cg00679624	47712346	47712346	0.657471	19687.8	15	15	6677.9	13009.9	0	0.537464	22204.8	18	18	10216.8	11988	0	0.453915	23215.8	17	17	12632.4	10583.4	0	0.426376	23620	19	19	13506.3	10113.6	0	0.529827	22161.7	11	11	10366.8	11794.8	0	0.373794	23908.3	15	15	14934.1	8974.15	0	0.612053	20038.2	13	13	7712.56
cg00762184	19614474	19614474	0.0291443	17352.8	11	11	16844.2	508.65	0	0.0319092	18855.9	7	7	18251	604.867	0	0.0263698	16231.4	13	13	15800.8	430.657	0	0.0211426	18177.3	10	10	17790.9	386.43	0	0.024943	16470.2	7	7	16056.9	413.312	0	0.0294315	19217.3	7	7	18648.8	568.537	0	0.0334676	17890.3	15	15	17288.2
cg00789540	28605343	28605343	0.857578	14082.5	20	20	1919.91	12162.6	0	0.850653	14801.6	13	13	2125.51	12676.1	0	0.867139	13119.8	9	9	1656.39	11463.4	0	0.795304	15161.8	17	17	3024.03	12137.8	0	0.855755	13613	15	15	1878.04	11735	0	0.837786	15715.5	13	13	2465.49	13250	0	0.861603	13571.3	15	15	1792.07
cg00876332	55769416	55769416	0.586946	8922.74	19	19	3626.88	5295.86	0	0.3047	10335.1	18	18	7155.56	3179.59	0	0.355254	9409.85	13	13	6031.44	3378.41	0	0.231545	9330.72	15	15	7147.08	2183.64	0	0.205816	9429.38	17	17	7468.08	1961.3	0	0.491725	9601.34	19	19	4830.95	4770.39	0	0.433912	9322.79	24	24	5234.14
cg00903245	42639338	42639338	0.48709	30665.3	7	7	15679.8	14985.5	0	0.493787	30911.2	16	16	15598.3	15312.9	0	0.485156	31196.5	10	10	16012.8	15183.7	0	0.492523	31207	13	13	15787.6	15419.4	0	0.508468	30042.2	11	11	14715.9	15326.3	0	0.488648	32025.1	9	9	16327.2	15697.9	0	0.484749	30951.8	10	10	15899.5
cg00975375	25656427	25656427	0.862994	14576.4	11	11	1910.75	12665.7	0	0.84274	14564.3	13	13	2206.1	12358.2	0	0.829504	14203	10	10	2338.62	11864.4	0	0.78365	15144.9	20	20	3198.23	11946.6	0	0.879418	14248.8	9	9	1630.2	12618.6	0	0.841715	15151.2	8	8	2314.03	12837.2	0	0.869243	14484.1	15	15	1806.97
cg01053349	10737353	10737353	0.806886	12932.6	18	18	2416.77	10515.8	0	0.789319	12875.4	15	15	2633.67	10241.8	0	0.78254	12885.3	16	16	2723.78	10161.5	0	0.808793	14871.9	12	12	2762.73	12109.2	0	0.807091	13593.9	14	14	2541.68	11052.2	0	0.772828	13428	19	19	2973.18	10454.8	0	0.793235	12918.9	10	10	2591.86
cg01061520	61760464	61760464	0.459582	16623.8	13	13	8937.83	7685.95	0	0.56704	17335.3	11	11	7448.81	9886.53	0	0.493144	16708	25	25	8419.23	8288.77	0	0.547908	17073.1	21	21	7663.8	9409.27	0	0.505476	16809.3	16	16	8262.07	8547.25	0	0.505786	16442	18	18	8075.27	8366.69	0	0.494296	16588.3	16	16	8339.32
cg01073572	71773431	71773431	0.888391	7166.02	9	9	710.951	6455.07	0	0.883187	7626.21	10	10	802.524	6823.69	0	0.891874	7494.4	6	6	721.15	6773.25	0	0.868479	7863.21	10	10	947.333	6915.88	0	0.900154	7851.57	5	5	693.937	7157.63	0	0.850589	6758.11	13	13	924.677	5833.43	0	0.871503	7767.36	14	14	910.932
cg01086462	39802405	39802405	0.586897	19136.8	10	10	7846.79	11290	0	0.568864	19833.9	17	17	8494.22	11339.7	0	0.566594	17412.8	6	6	7490.13	9922.63	0	0.632167	18104.2	10	10	6596.1	11508.1	0	0.634518	17806.8	14	14	6444.61	11362.2	0	0.585813	18705.8	17	17	7689.13	11016.7	0	0.590769	18694	6	6	7591.1
cg01141334	64638362	64638362	0.815374	11206.4	12	12	1987.46	9218.92	0	0.512609	14345.6	6	6	6940.66	7404.96	0	0.618905	12000.1	18	18	4511.29	7488.82	0	0.678969	12963.2	11	11	4093.69	8869.5	0	0.638657	13180.3	7	7	4698.76	8481.58	0	0.731077	12495.9	13	13	3287.33	9208.59	0	0.568975	13572.8	9	9	5793.3
cg01209756	18744490	18744490	0.765682	18717.2	15	15	4309.21	14408	0	0.767552	19330.9	9	9	4416.68	14914.2	0	0.770674	18627.8	14	14	4194.76	14433	0	0.768828	19929.1	12	12	4530.17	15399	0	0.740687	17772	11	11	4534.45	13237.6	0	0.752378	19809.4	22	22	4830.01	14979.4	0	0.749264	19350.5	17	17	4776.95
cg01215343	72740437	72740437	0.912236	12675.2	20	20	1021.21	11654	0	0.842324	13489.2	15	15	2042.69	11446.5	0	0.857306	12969.7	16	16	1764.97	11204.7	0	0.893603	13330.8	11	11	1329.01	12001.8	0	0.862295	12931.1	8	8	1694.45	11236.7	0	0.834745	14564.5	18	18	2323.38	12241.1	0	0.817222	12903.6	12	12	2276.76
cg01311227	31763489	31763489	0.0696999	7580.74	13	13	7045.4	535.347	0	0.0746963	8912.2	27	27	8239.02	673.178	0	0.0639885	9216.13	10	10	8620	596.125	0	0.0705942	8849.5	17	17	8217.72	631.783	0	0.0741739	8805.1	9	9	8144.57	660.526	0	0.0830047	8670.5	13	13	7942.5	727.993	0	0.0709215	8576.56	16	16	7961.2
cg01375382	41620492	41620492	0.113864	6082.46	13	13	5378.5	703.96	0	0.11355	6539.47	25	25	5785.56	753.91	0	0.138009	5894.86	15	15	5067.52	827.343	0	0.124795	5609.71	11	11	4897.16	712.545	0	0.105266	6413.36	14	14	5727.73	685.634	0	0.119257	5885.03	13	13	5171.27	713.756	0	0.144143	5208.73	12	12	4443.52
cg01426558	29643447	29643447	0.857981	12945.9	10	10	1752.76	11193.1	0	0.849859	13425.7	22	22	1930.76	11495	0	0.857112	13496.9	9	9	1842.83	11654	0	0.867712	13861.2	9	9	1746.89	12114.3	0	0.858217	13262	13	13	1794.51	11467.5	0	0.850711	13872	9	9	1985.86	11886.1	0	0.870013	13195.3	9	9	1628.22
cg01463110	10715421	10715421	0.784273	9709.05	16	16	2016.08	7692.97	0	0.758551	10280.9	16	16	2406.45	7874.44	0	0.827808	9576.68	10	10	1566.25	8010.43	0	0.800794	9377.57	11	11	1787.99	7589.58	0	0.826503	9269.36	12	12	1525.56	7743.8	0	0.765101	9544.01	17	17	2165.37	7378.64	0	0.792034	9708.73	15	15	1939.88
cg01498999	13673406	13673406	0.883801	4543.95	17	17	439.622	4104.32	0	0.877423	4943.56	14	14	518.227	4425.34	0	0.90095	4467.18	18	18	352.38	4114.8	0	0.917836	4607	17	17	286.744	4320.25	0	0.87629	4752.15	19	19	500.259	4251.9	0	0.894364	4360.43	12	12	371.18	3989.25	0	0.904807	4766.19	15	15	363.227
cg01523029	18756452	18756452	0.595524	25417.5	17	17	10221.2	15196.3	0	0.613005	25960	8	8	9985.1	15974.9	0	0.574018	25687.2	13	13	10884.9	14802.3	0	0.567693	26375.4	16	16	11345.5	15029.9	0	0.618834	24845.9	8	8	9408.53	15437.4	0	0.586434	25771.7	7	7	10599.7	15172	0	0.580308	25059.2	15	15	10459.1
cg01644972	59625465	59625465	0.0340544	13722.3	7	7	13251.6	470.712	0	0.0905716	15080.5	15	15	13705.6	1374.92	0	0.0323741	14658	13	13	14180.2	477.777	0	0.046214	15141.4	17	17	14437	704.367	0	0.0336269	14258.8	16	16	13775.9	482.841	0	0.0384953	15408.7	15	15	14811.7	597.011	0	0.0315351	15123.7	19	19	14643.7
cg01707559	45652402	64689504	0.0886219	12611.6	8	16	11485.1	1126.53	0	0.0652402	12681.5	17	11	11847.6	833.864	0	0.0677203	12303.6	16	19	11463.6	839.976	0	0.0589821	11813.3	15	13	11110.6	702.67	0	0.105694	12475.2	14	18	11146.1	1329.13	0	0.0818488	13333.5	16	12	12234	1099.52	0	0.0741706	12845.9	17	14	11885.7
cg01757887	59609499	59609499	0.668104	15837.5	22	22	5189.6	10647.9	0	0.602927	16250.2	8	8	6392.21	9857.96	0	0.684002	15779.7	26	26	4917.96	10861.8	0	0.64527	15904.6	23	23	5577.32	10327.3	0	0.681551	16110.6	23	23	5062.25	11048.4	0	0.664596	16519.4	11	11	5474.2	11045.2	0	0.68312	15728.1	18	18	4915.6
cg01828798	25710468	25710468	0.272098	4026.02	20	20	2903.34	1122.68	0	0.566723	4491.39	14	14	1889.35	2602.04	0	0.565345	3801.84	7	7	1595.95	2205.88	0	0.467848	4674.48	15	15	2440.75	2233.73	0	0.60653	5060.13	16	16	1930.36	3129.77	0	0.362631	5202.81	9	9	3279.85	1922.96	0	0.505569	3464.89	19	19	1662.59
cg01882666	52682510	52682510	0.848206	5883.52	13	13	808.263	5075.26	0	0.86524	7278.32	11	11	894.305	6384.01	0	0.874257	6642.19	9	9	747.784	5894.41	0	0.858681	6667.09	14	14	856.318	5810.77	0	0.8404	6893.26	20	20	1016.12	5877.14	0	0.832984	6701.37	15	15	1035.94	5665.44	0	0.802406	6344.16	10	10	1173.33
cg01900066	20750401	20750401	0.915192	4008.51	11	11	248.432	3760.07	0	0.912178	3753.34	10	10	238.407	3514.93	0	0.909623	3851.4	14	14	257.115	3594.28	0	0.94721	4296.98	11	11	132.118	4164.86	0	0.894503	4354.32	14	14	369.916	3984.4	0	0.934784	3813.2	18	18	155.204	3658	0	0.882412	4541.02	8	8	445.726
cg01911472	15665460	15665460	0.809823	11297.8	21	21	2067.6	9230.16	0	0.825137	12544	15	15	2110.96	10433	0	0.831816	11981.7	10	10	1931.95	10049.8	0	0.851714	10586.2	16	16	1484.61	9101.56	0	0.847546	11447.7	17	17	1660.49	9787.18	0	0.789109	11555.2	13	13	2357.97	9197.2	0	0.830929	11097.8	13	13	1793.22
cg01943289	32700319	32700319	0.916997	8097.77	10	10	580.438	7517.34	0	0.922478	9029.95	17	17	607.769	8422.18	0	0.921389	8847.19	9	9	603.349	8243.84	0	0.93246	8509.64	17	17	481.495	8028.15	0	0.911451	9083.74	12	12	713.212	8370.53	0	0.92186	8634.06	9	9	582.481	8051.58	0	0.926475	8319.74	11	11	519.059
cg01984154	48628451	48628451	0.808119	10629.8	11	11	1958.84	8670.93	0	0.819772	10726.8	10	10	1851.29	8875.52	0	0.819323	10704.1	11	11	1852.05	8852.02	0	0.81597	10691	7	7	1885.86	8805.09	0	0.809752	11532.3	21	21	2113.02	9419.26	0	0.814695	12241.1	11	11	2186.88	10054.3	0	0.841047	10606.7	17	17	1601.87
cg01988452	17744441	17744441	0.293843	4222.78	18	18	2952.56	1270.22	0	0.362424	4742.34	12	12	2987.36	1754.98	0	0.297769	4838.69	16	16	3368.1	1470.59	0	0.353521	4630.94	20	20	2958.46	1672.49	0	0.337595	4082.01	15	15	2670.19	1411.83	0	0.415287	4525.87	13	13	2604.8	1921.07	0	0.348543	4309.96	15	15	2772.9
cg02002345	44652403	44652403	0.182749	15562	19	19	12699.8	2862.21	0	0.197907	16825.9	17	17	13476.1	3349.74	0	0.180463	15019.9	18	18	12291.3	2728.59	0	0.164061	15995.3	15	15	13354.6	2640.61	0	0.164492	15357.5	14	14	12814.9	2542.64	0	0.162093	15950	11	11	13348.5	2601.6	0	0.195986	15747.9	12	12	12641.9
cg02004872	25785404	58629399	0.0266955	9426.88	10	21	9172.56	254.325	0	0.0245113	10034.3	13	20	9785.92	248.405	0	0.0320729	9876.61	13	14	9556.63	319.979	0	0.0112271	10007.3	18	17	9893.85	113.476	0	0.0181594	10535.6	12	20	10342.5	193.136	0	0.0150489	10180.5	15	11	10025.8	154.71	0	0.0679397	10011.5	15	15	9324.48
cg02011394	26790302	62667449	0.959481	23333.2	12	16	849.477	22483.7	0	0.949144	22950.8	12	10	1072.27	21878.6	0	0.938609	22686.5	8	16	1298.89	21387.6	0	0.930775	21843.5	16	16	1419.04	20424.4	0	0.953559	22944.9	15	14	970.226	21974.7	0	0.957811	24431.5	17	18	934.962	23496.5	0	0.951006	24088.7	14	17	1085.1
cg02012379	30653507	30653507	0.700968	8473.37	8	8	2463.71	6009.65	0	0.699689	8104.56	19	19	2363.92	5740.64	0	0.718707	7782.73	16	16	2117.36	5665.38	0	0.734055	7930.19	14	14	2035.59	5894.6	0	0.754334	7701.4	14	14	1816.54	5884.86	0	0.732131	7669.4	16	16	1981.18	5688.21	0	0.73514	7718.55	15	15	1970.82
cg02050847	43656343	73683470	0.973403	11373	11	14	205.146	11167.8	0	0.971511	12260	17	21	252.131	12007.9	0	0.966087	11896.2	16	19	306.829	11589.4	0	0.971701	12248.2	8	15	249.442	11998.8	0	0.987353	12158.9	12	19	55.0438	12103.9	0	0.970177	11686.8	10	26	251.523	11435.3	0	0.984225	12292.5	10	18	95.486
cg02056550	22681329	22681329	0.82071	7539.23	11	11	1269.64	6269.6	0	0.844384	7325.23	13	13	1055.48	6269.75	0	0.871832	6746.41	10	10	777.49	5968.92	0	0.855131	7406.5	9	9	987.457	6419.04	0	0.844418	7073.84	14	14	1016.12	6057.72	0	0.892759	6874.31	19	19	647.929	6226.38	0	0.860482	7260.88	16	16	926.973
cg02105393	17612397	17612397	0.0343397	9965.82	12	12	9620.16	345.657	0	0.0268847	10618	11	11	10329.8	288.15	0	0.0353428	10317.8	19	19	9949.62	368.195	0	0.0337779	10038.9	19	19	9696.46	342.471	0	0.0386325	10298.6	10	10	9896.86	401.724	0	0.0248367	10179.9	14	14	9924.62	255.32	0	0.0294753	9843.55	16	16	9550.46
cg02107461	72697448	72697448	0.723104	9489.52	19	19	2555.3	6934.22	0	0.674541	11724.8	11	11	3748.47	7976.29	0	0.549569	10117	12	12	4502.07	5614.97	0	0.730398	11531.1	11	11	3035.77	8495.34	0	0.670514	10461.1	17	17	3379.73	7081.34	0	0.69082	10734.9	21	21	3249.93	7484.94	0	0.679956	9821.75	10	10	3075.4
cg02126249	26671452	26671452	0.675947	16417.6	13	13	5252.56	11165	0	0.695319	14786.8	16	16	4435.71	10351	0	0.645576	15777.7	11	11	5527.45	10250.3	0	0.692199	15496	25	25	4700.45	10795.5	0	0.688646	14448.8	11	11	4429.81	10019	0	0.676522	15568.4	17	17	4968.39	10600	0	0.677649	14364.6	17	17	4562.68
cg02129146	64787366	64787366	0.84576	3020.03	11	11	381.234	2638.8	0	0.855385	3818.97	9	9	466.74	3352.23	0	0.882952	3064.77	12	12	270.431	2794.34	0	0.916289	3105.4	12	12	168.328	2937.08	0	0.874628	3326.04	20	20	329.528	2996.51	0	0.923007	3238.94	15	15	157.074	3081.87	0	0.942639	3141.49	10	10	85.937
cg02233183	65747325	65747325	0.163127	15774.8	18	18	13185.2	2589.62	0	0.103158	14805.6	11	11	13268	1537.63	0	0.113794	14460.4	6	6	12803.5	1656.88	0	0.0966211	13908.6	18	18	12555.1	1353.53	0	0.111967	13535.7	5	5	12009	1526.74	0	0.207012	15851.1	17	17	12549.1	3302.07	0	0.0924855	14124.8	14	14	12809.2
cg02233190	74634349	15738364	0.00393693	12391.7	8	17	12342.5	49.1788	0	0.0775927	13666	14	11	12597.9	1068.14	0	0.0195412	12237	6	13	11995.9	241.08	0	0.0185084	12604	14	23	12368.8	235.13	0	0.0112443	12181.1	15	9	12043	138.093	0	0.0156515	13120	19	13	12913.1	206.913	0	0.0143781	11706.3	12	22	11536.6
cg02272584	53731504	53731504	0.84115	12796	13	13	1948.53	10847.5	0	0.840237	13528.9	23	23	2077.39	11451.5	0	0.81463	12967	15	15	2322.23	10644.8	0	0.839443	13225.5	17	17	2039.51	11186	0	0.829931	12766.7	14	14	2088.24	10678.5	0	0.832011	13296.2	24	24	2150.41	11145.8	0	0.859454	13753.6	11	11	1847.07
cg02288797	29784405	29784405	0.856902	9607.35	8	8	1289.1	8318.25	0	0.895972	10135.9	12	12	964.82	9171.12	0	0.853573	9740.33	9	9	1340.89	8399.45	0	0.881002	10790.2	20	20	1195.91	9594.31	0	0.868955	10336.3	18	18	1267.63	9068.72	0	0.815777	10836.8	23	23	1914.8	8921.94	0	0.857759	10962.5	8	8	1473.53
cg02340092	19620379	19620379	0.752937	6982.12	15	15	1649.73	5332.39	0	0.799009	8360.92	8	8	1600.57	6760.35	0	0.778579	7462.27	15	15	1574.44	5887.83	0	0.81187	7443.84	15	15	1319.22	6124.62	0	0.787369	8239.98	13	13	1673.34	6566.63	0	0.756392	7314.79	15	15	1706.31	5608.49	0	0.761326	7726.6	16	16	1768.01
cg02352633	32803433	32803433	0.885833	3012.13	5	5	255.301	2756.82	0	0.763035	3557.54	18	18	766.707	2790.83	0	0.819047	3243.46	13	13	505.01	2738.45	0	0.858989	3322.8	14	14	382.652	2940.14	0	0.820889	3584.44	15	15	559.922	3024.51	0	0.747821	3607.37	14	14	834.921	2772.45	0	0.766181	3522.8	19	19	747.079
cg02402208	19740380	19740380	0.820187	5320.43	17	17	874.664	4445.77	0	0.860838	6007.41	9	9	749.918	5257.5	0	0.779146	6224.74	14	14	1296.84	4927.9	0	0.861548	5011.82	14	14	607.741	4404.08	0	0.816671	6273.47	17	17	1068.44	5205.02	0	0.79274	5547.64	15	15	1070.53	4477.11	0	0.820498	5953.16	14	14	986.557
cg02407581	50748309	50748309	0.777942	10986.4	13	13	2361.82	8624.56	0	0.729032	12161.3	12	12	3222.41	8938.86	0	0.710372	11651.5	10	10	3303.57	8347.94	0	0.729609	10939.8	12	12	2885.06	8054.72	0	0.740057	11482.1	15	15	2910.68	8571.39	0	0.757823	11798.4	9	9	2781.51	9016.86	0	0.733651	11400.4	11	11	2963.11
cg02432075	72614464	72614464	0.14217	19478.8	9	9	16695.3	2783.52	0	0.101721	20376.4	13	13	18293.5	2082.88	0	0.0866466	19553.4	10	10	17850.5	1702.9	0	0.0933116	19751.9	15	15	17899.5	1852.41	0	0.100158	20128	6	6	18102	2026	0	0.126169	21279.8	14	14	18582.4	2697.46	0	0.0935255	21907.4	13	13	19849.2
cg02494853	58788384	71607362	0.0277821	16236	18	14	15782.2	453.85	0	0.0376896	16640.7	20	19	16009.7	630.949	0	0.0235315	15407.2	22	14	15042.3	364.908	0	0.0211929	16493.8	21	14	16142.2	351.672	0	0.0321962	16786.4	11	21	16242.8	543.679	0	0.025989	17357	16	15	16903.3	453.69	0	0.0253188	15352	8	16	14960.8
cg02522936	29680371	29680371	0.878081	10946.2	11	11	1246.74	9699.47	0	0.877977	11268.1	9	9	1287.17	9980.92	0	0.898244	10375.8	21	21	965.973	9409.79	0	0.901649	10419.5	17	17	934.61	9484.93	0	0.901376	11077.3	11	11	1002.35	10075	0	0.874027	9934.11	11	11	1164.03	8770.08	0	0.896607	10952	10	10	1042.7
cg02577797	21692489	21692489	0.069227	3878.24	14	14	3602.84	275.401	0	0.0708194	4144.18	8	8	3843.61	300.57	0	0.0619828	4443.61	12	12	4161.98	281.625	0	0.0776038	3799.32	20	20	3496.72	302.602	0	0.0658304	3846.03	11	11	3586.26	259.768	0	0.0514357	4937.67	23	23	4678.55	259.116	0	0.0667427	4033.01	15	15	3757.16
cg02582450	43779367	43779367	0.400703	18386.8	14	14	10979.1	7407.74	0	0.432723	20032	20	20	11320.4	8711.57	0	0.436321	19298.8	19	19	10834.7	8464.1	0	0.402205	18152.3	11	11	10811.1	7341.16	0	0.402033	18940.6	18	18	11285.6	7654.96	0	0.586605	18099.6	23	23	7423.6	10676	0	0.405434	19447.8	25	25	11522.4
cg02606988	57736403	57736403	0.639554	24726.3	18	18	8848.53	15877.7	0	0.636213	24970.4	15	15	9020.28	15950.1	0	0.555542	26055.6	9	9	11525.1	14530.5	0	0.578314	25371.2	22	22	10640.9	14730.4	0	0.648164	23471.3	22	22	8193.22	15278	0	0.625238	25521.7	18	18	9502.02	16019.6	0	0.605627	23376.7	22	22	9158.59
cg02616328	60761353	60761353	0.0567429	18075.8	9	9	17044.5	1031.35	0	0.0494662	18731.4	9	9	17799.9	931.519	0	0.0504631	17337.3	12	12	16457.4	879.942	0	0.055117	18392.2	13	13	17373	1019.24	0	0.0541085	18461	8	8	17456.7	1004.31	0	0.063036	18420.3	18	18	17252.8	1167.45	0	0.0469963	17734.5	5	5	16896.4
cg02624968	42743346	42743346	0.354356	20820.7	13	13	13407.3	7413.36	0	0.353544	20033.4	11	11	12915.4	7118.05	0	0.396599	18442.8	14	14	11088.7	7354.04	0	0.429323	16987.5	14	14	9651.44	7336.05	0	0.388773	17928.3	17	17	10919.4	7008.92	0	0.381979	18471.5	14	14	11377.5	7093.9	0	0.39175	17544.2	12	12	10632.1
cg02730008	28767425	28767425	0.884509	6336.91	14	14	643.405	5693.5	0	0.898876	6566.97	19	19	574.191	5992.77	0	0.867984	6182.14	13	13	729.345	5452.79	0	0.871655	6542.9	23	23	752.582	5790.32	0	0.876642	6536.95	16	16	718.72	5818.23	0	0.8773	5965.08	11	11	644.189	5320.9	0	0.902745	6312.48	18	18	523.643
cg02802508	54621330	54621330	0.615776	19101.8	17	17	7277.8	11824	0	0.649048	17298.6	7	7	6006.06	11292.5	0	0.611772	18448.1	12	12	7100.87	11347.2	0	0.615315	19265.6	15	15	7349.66	11916	0	0.642629	18362.2	6	6	6497.85	11864.4	0	0.588005	19273.3	20	20	7881.73	11391.6	0	0.609207	18070.8	12	12	7001
cg02839557	59718411	70747408	0.0332322	13232.2	20	19	12789.1	443.056	0	0.0382855	13435.8	24	10	12917.6	518.227	0	0.0287186	12705.1	23	12	12337.4	367.746	0	0.0406656	12534.5	18	11	12020.8	513.791	0	0.0438799	12723.1	16	8	12160.4	562.676	0	0.0281737	14269.4	16	15	13864.5	404.839	0	0.0253858	13170.1	12	9	12833.2
cg02842889	72679367	26669351	0.0115425	8543.07	15	9	8443.3	99.7628	0	0.0162974	9121.44	13	11	8971.15	150.285	0	0.00981224	8610.94	16	15	8525.47	85.4738	0	0.0214543	8858.25	8	13	8666.06	192.193	0	0.0177726	8376.32	6	15	8225.67	150.646	0	0.0132912	9326.28	15	21	9200.99	125.287	0	0.0212652	8319.22	9	13	8140.19
cg02884332	28630385	28630385	0.0503496	6151.18	11	11	5836.44	314.745	0	0.0967932	6136.23	14	14	5532.6	603.625	0	0.0654109	5998.04	12	12	5599.16	398.878	0	0.0885566	5926	16	16	5392.36	533.642	0	0.0863952	6505.89	8	8	5935.18	570.718	0	0.07531	6516.65	17	17	6018.35	498.3	0	0.0515431	6229.54	22	22	5903.3
cg03052502	31713501	40601382	0.964618	21137.3	14	17	651.419	20485.9	0	0.97148	22479.6	13	21	543.97	21935.7	0	0.962719	21431.7	10	18	702.712	20729	0	0.979908	20219.9	14	15	308.275	19911.6	0	0.980144	20839.2	17	17	315.76	20523.5	0	0.985862	22447.5	14	10	218.781	22228.7	0	0.981637	22068.6	18	11	307.082
cg03055837	13739374	13739374	0.586624	9624.7	9	9	3919.96	5704.74	0	0.418111	10041.5	12	12	5801.23	4240.28	0	0.473101	9056.12	15	15	4724.35	4331.77	0	0.468581	9990.35	15	15	5262.2	4728.15	0	0.492945	10318	13	13	5182.49	5135.49	0	0.537823	8944.53	12	12	4080.17	4864.36	0	0.454006	9636.01	22	22	5215.8
cg03123709	27808379	27808379	0.811993	6411.67	15	15	1124.24	5287.43	0	0.833062	6868.55	14	14	1063.32	5805.23	0	0.80359	7199.63	20	20	1333.72	5865.91	0	0.798849	6692.76	9	9	1266.37	5426.38	0	0.843408	6875.19	18	18	992.256	5882.93	0	0.830999	6615.96	16	16	1035	5580.96	0	0.846942	6370.15	13	13	890.307
cg03155755	52672419	29719450	0.926015	16648.4	13	17	1139.12	15509.3	0	0.898937	17590.6	12	17	1687.88	15902.7	0	0.879285	18565.5	10	19	2153.21	16412.3	0	0.9127	18813.6	18	20	1551.16	17262.4	0	0.923258	17709.2	21	13	1266.71	16442.4	0	0.913799	17383.8	19	16	1407.12	15976.6	0	0.909974	17976.9	11	13	1527.39
cg03244189	14749415	45763392	0.0350265	5676.64	12	10	5474.31	202.336	0	0.0362139	6690.79	11	15	6444.87	245.921	0	0.0459309	6460.94	10	9	6159.59	301.35	0	0.0400835	6352.59	8	21	6093.95	258.643	0	0.0503112	6330.04	13	20	6006.54	323.503	0	0.0610281	6121.02	7	15	5741.37	379.657	0	0.045045	5847.19	11	9	5579.3
cg03258315	55678375	55678375	0.559584	15809.6	18	18	6906.87	8902.77	0	0.605868	15449.2	10	10	6028.44	9420.77	0	0.62087	13883.9	18	18	5201.71	8682.17	0	0.52251	14329.4	12	12	6789.87	7539.48	0	0.631551	13930.7	13	13	5069.59	8861.09	0	0.572961	15521.3	7	7	6570.91	8950.42	0	0.64708	14355.2	17	17	5001.53
cg03266527	59714432	59714432	0.0397081	11860.4	10	10	11385.5	474.927	0	0.0492975	12648.4	16	16	12020	628.465	0	0.045508	11939.8	15	15	11391.9	547.909	0	0.049322	12854.4	17	17	12215.5	638.939	0	0.0417225	11796.7	9	9	11300.3	496.36	0	0.0410137	12211.6	14	14	11706.7	504.944	0	0.0559238	12278.9	14	14	11586.6
cg03278611	32690350	32690350	0.802592	10659.9	7	7	2024.09	8635.8	0	0.768931	12641.2	15	15	2844.09	9797.1	0	0.737849	11824.3	16	16	3025.96	8798.32	0	0.760858	12910.3	15	15	3011.3	9898.96	0	0.766771	11116.3	10	10	2515.98	8600.36	0	0.772962	11195.7	11	11	2464.56	8731.17	0	0.780435	11079.7	10	10	2354.67
cg03359666	44662374	44662374	0.767389	9316.97	12	12	2090.49	7226.48	0	0.696097	10939.3	14	14	3254.87	7684.41	0	0.640084	9387.86	17	17	3314.83	6073.02	0	0.722743	9963.99	7	7	2690.31	7273.69	0	0.713118	9911.36	15	15	2772.07	7139.28	0	0.669382	9941.84	10	10	3220.01	6721.83	0	0.721841	9894.59	17	17	2680.09
cg03416979	22711327	22711327	0.899651	4227.85	10	10	334.296	3893.56	0	0.864738	4892.59	12	12	575.31	4317.28	0	0.849254	4898.74	18	18	653.543	4245.2	0	0.861304	4388.95	14	14	522.599	3866.35	0	0.885702	4718.04	11	11	450.692	4267.35	0	0.885751	4580.61	16	16	434.757	4145.86	0	0.878207	4456.02	13	13	454.893
cg03430010	28806409	28806409	0.0196356	12852.2	12	12	12597.9	254.325	0	0.032589	13162.9	21	21	12730.7	432.225	0	0.024421	12329.5	23	23	12026	303.542	0	0.0276376	12698.4	12	12	12344.7	353.717	0	0.0291836	12540.3	21	21	12171.4	368.89	0	0.0324851	13194.1	9	9	12762.2	431.86	0	0.0173372	12139.1	11	11	11926.9
cg03441493	23789460	23789460	0.508281	16506	17	17	8065.45	8440.49	0	0.675069	15316.1	13	13	4909.16	10406.9	0	0.511167	16164.7	9	9	7850.71	8313.97	0	0.443696	16602.2	10	10	9191.48	7410.67	0	0.545426	16486.1	13	13	7439.62	9046.5	0	0.573665	14939.6	21	21	6311.93	8627.71	0	0.563434	15220.7	11	11	6588.5
cg03443143	44675453	11721413	0.824891	21072.1	15	17	3607.42	17464.7	0	0.840598	22505.4	13	19	3503.35	19002	0	0.833549	21234	15	15	3451.07	17782.9	0	0.839319	20639.7	20	24	3232.48	17407.2	0	0.861761	20184.7	10	19	2704.15	17480.6	0	0.865985	21443.3	19	11	2787.12	18656.2	0	0.865365	20710.8	12	15	2701.86
cg03515816	69736333	69736333	0.675293	16215.1	17	17	5197.61	11017.5	0	0.67474	16814.6	7	7	5401.65	11413	0	0.654795	15691.4	8	8	5351.26	10340.1	0	0.64023	17081.3	10	10	6081.33	11000	0	0.694713	16021.7	6	6	4821.76	11200	0	0.665299	16406.2	13	13	5424.65	10981.6	0	0.69251	15004	17	17	4544.35
cg03515901	37604301	37604301	0.832679	11848.9	17	17	1899.3	9949.58	0	0.852912	11613.8	13	13	1622.96	9990.86	0	0.821475	11941.7	11	11	2049.75	9891.95	0	0.812172	11311.6	16	16	2043.42	9268.2	0	0.83959	12236.9	16	16	1878.95	10357.9	0	0.690179	12972.8	14	14	3950.22	9022.55	0	0.789261	12330.9	9	9	2519.67
cg03533500	14732308	14732308	0.889698	7864.46	7	7	778.497	7085.97	0	0.927465	8762.58	12	12	542.851	8219.73	0	0.905617	8632.74	12	12	724.223	7908.52	0	0.903582	8275.67	7	7	707.564	7568.11	0	0.899251	8755.16	12	12	792.152	7963.01	0	0.916076	8566.94	11	11	627.36	7939.58	0	0.909613	9347.7	12	12	753.954
cg03535417	51739337	51739337	0.774014	18509.2	11	11	4105.43	14403.8	0	0.716333	19669.6	10	10	5507.98	14161.6	0	0.704327	19435.1	12	12	5675.99	13759.1	0	0.750399	18720.8	13	13	4597.69	14123.1	0	0.747148	19499.3	13	13	4855.72	14643.6	0	0.752132	20208.3	11	11	4933.79	15274.6	0	0.771338	17409.8	17	17	3903.83
cg03601053	38759429	38759429	0.891478	9472	16	16	938.775	8533.23	0	0.899383	10004.6	15	15	916.691	9087.9	0	0.909076	9415.59	11	11	765.198	8650.39	0	0.898303	9640.46	9	9	890.571	8749.89	0	0.922922	9033.42	10	10	603.982	8429.43	0	0.922192	9644.7	19	19	658.213	8986.49	0	0.916245	9576.02	11	11	710.412
cg03672679	15691417	15691417	0.69969	13125.9	14	14	3871.88	9254.05	0	0.316616	14190.8	15	15	9666.11	4524.7	0	0.32917	13349.3	16	16	8922.19	4427.1	0	0.360814	14264.9	13	13	9081.87	5183.08	0	0.339523	13825.3	13	13	9097.36	4727.98	0	0.183414	13442.6	16	16	10958.7	2483.91	0	0.412719	14414.5	8	8	8424.11
cg03683899	30785408	48621402	0.00526208	7910.77	11	14	7868.61	42.1533	0	0.0195893	8459.44	15	9	8291.76	167.673	0	0.00567778	8006.05	12	12	7960.02	46.0244	0	0.0152552	8142.64	10	13	8016.9	125.743	0	0.00894682	7671.37	16	17	7601.85	69.5291	0	0.000344774	8158.83	12	10	8155.99	2.84743	0	0.00843255	7763.55	8	8	7697.24
cg03695421	48715470	13625375	0.615264	9151.48	7	12	3459.38	5692.1	0	0.737874	8312.88	14	18	2105.23	6207.65	0	0.599928	8353.42	19	16	3281.98	5071.45	0	0.527312	9130.19	12	19	4263	4867.18	0	0.640777	9151.76	9	8	3223.45	5928.32	0	0.802922	9225.67	19	19	1737.88	7487.79	0	0.714441	9626.85	12	14	2677.59
cg03706273	66610451	32759443	0.0398456	15980.3	10	11	15339.6	640.73	0	0.050866	16357.5	19	11	15520.4	837.125	0	0.0445209	15652.7	11	10	14951.3	701.324	0	0.0221968	15835.5	25	10	15481.8	353.717	0	0.0337767	15252.9	15	24	14734.4	518.571	0	0.0303143	16838.8	15	13	16325.3	513.486	0	0.0456808	15780.4	17	10	15055
cg03750315	42668374	62616418	0.0215753	11043.2	14	15	10802.8	240.418	0	0.0632025	11517.4	16	13	10783.1	734.248	0	0.00866038	10663.6	12	12	10570.4	93.2169	0	0.0246716	10491.1	14	16	10229.8	261.299	0	0.0282848	10966.2	15	10	10653.2	313.006	0	0.0592301	11675.8	12	16	10978.3	697.482	0	0.00989566	11131.7	9	7	11020.6
cg03767353	65697342	43604403	0.712211	13359.2	10	21	3773.42	9585.81	0	0.453291	15695.7	19	13	8535.63	7160.04	0	0.617889	13839.1	21	15	5226.29	8612.83	0	0.632875	15388.3	12	18	5586.13	9802.15	0	0.474209	14758.1	16	8	7712.24	7045.84	0	0.655849	14850	16	12	5045.06	9804.95	0	0.613622	15312.8	14	16	5855.17
cg03769088	32755391	32755391	0.772304	10194	14	14	2243.9	7950.11	0	0.755156	10511.8	11	11	2498.23	8013.55	0	0.79355	9772.1	13	13	1938.09	7834	0	0.768629	9299.35	16	16	2074.74	7224.61	0	0.788073	9865.94	9	9	2012.05	7853.89	0	0.756805	10718.2	16	16	2530.94	8187.31	0	0.81707	9817.21	13	13	1714.16
cg03827298	74720388	74720388	0.760463	15731.1	15	15	3692.14	12039	0	0.764929	15762.1	20	20	3628.71	12133.4	0	0.757418	15687.3	11	11	3729.7	11957.6	0	0.78522	15903.3	18	18	3337.2	12566.1	0	0.765014	14829.3	19	19	3408.18	11421.1	0	0.795951	16331	14	14	3252.73	13078.2	0	0.785386	14786.6	15	15	3094.88
cg03905640	17667405	17667405	0.903682	10423.4	12	12	913.589	9509.78	0	0.913005	11561.1	9	9	914.452	10646.6	0	0.869638	10866.5	19	19	1329.62	9536.91	0	0.906366	11169	19	19	955.162	10213.8	0	0.90077	12063.6	16	16	1106.99	10956.6	0	0.888657	11261	14	14	1164.96	10096	0	0.89916	10618.3	12	12	980.827
cg03930849	16651508	16651508	0.403478	8888.31	30	30	5261.72	3626.59	0	0.593613	9055.98	20	20	3620.87	5435.1	0	0.499693	9299.13	18	18	4602.46	4696.68	0	0.522848	9817.07	12	12	4631.95	5185.12	0	0.56062	9206.79	11	11	3989.22	5217.58	0	0.510932	9036.03	17	17	4368.14	4667.89	0	0.501823	8985.78	13	13	4426.33
cg04016144	32755398	29739303	0.96217	5781.48	19	21	122.499	5658.98	0	0.927734	6534.36	11	22	379.436	6154.92	0	0.950163	5935.15	12	15	200.775	5734.38	0	0.912928	5724.12	10	11	407.118	5317	0	0.930106	5743.33	13	19	308.416	5434.92	0	0.950031	5736.93	14	16	191.667	5545.26	0	0.888153	5291.43	11	14	503.018
cg04021548	59742411	59742411	0.638952	13222.1	12	12	4709.9	8512.15	0	0.571331	13321.8	7	7	5653.49	7668.27	0	0.616652	13313.1	18	18	5041.91	8271.24	0	0.658536	13660.4	13	13	4598.67	9061.69	0	0.618168	13609.6	10	10	5134.76	8474.82	0	0.645405	13740	16	16	4807.57	8932.39	0	0.628765	13833.4	16	16	5072.57
cg04023335	61693352	54750413	0.697492	18683.9	9	9	5582.28	13101.6	0	0.646775	17262.7	15	10	6032.92	11229.7	0	0.587099	16826.2	9	20	6888.83	9937.33	0	0.603851	16541.1	10	14	6492.36	10048.8	0	0.643711	19144.8	13	14	6756.7	12388	0	0.645588	19888.5	10	17	6984.17	12904.4	0	0.645115	20112.7	15	16	7073.19
cg04042030	60690491	17683371	0.0239517	12571.5	10	18	12268	303.504	0	0.0164194	13591.5	10	13	13366.7	224.807	0	0.0176654	12988.7	17	16	12757.5	231.218	0	0.0242068	13329.8	11	21	13004.7	325.092	0	0.0254215	13613.2	21	13	13264.6	348.611	0	0.0218437	14239	15	17	13925.8	313.217	0	0.0170897	12626.7	16	7	12409.2
cg04123665	68708510	68708510	0.516271	27799.6	12	12	13395.9	14403.8	0	0.51921	28926.3	7	7	13855.6	15070.7	0	0.466763	29999.8	16	16	15950.3	14049.5	0	0.493987	28508.7	19	19	14376.4	14132.3	0	0.521401	28724	22	22	13695.1	15028.9	0	0.508151	28782.4	10	10	14105.8	14676.6	0	0.491932	28673.2	7	7	14518.8
cg04169747	29742458	29742458	0.227341	9906.43	12	12	7631.56	2274.87	0	0.183242	12175.1	16	16	9925.78	2249.31	0	0.169061	11528.3	13	13	9562.41	1965.9	0	0.157636	12513.8	13	13	10525.4	1988.38	0	0.167936	11262.6	16	16	9354.37	1908.19	0	0.219355	11310.2	20	20	8807.34	2502.89	0	0.146091	10711.7	8	8	9132.24
cg04170994	14670333	14670333	0.295827	16999.2	15	15	11940.8	5058.39	0	0.440836	19965.8	12	12	11120	8845.71	0	0.359742	18935.2	19	19	12087.5	6847.77	0	0.282146	17176	20	20	12301.6	4874.34	0	0.3428	17855.8	14	14	11700.5	6155.25	0	0.456847	20580.4	13	13	11132.6	9447.77	0	0.408408	19704.8	12	12	11616.4
cg04193779	29756474	29756474	0.874082	3812.72	5	5	392.683	3420.04	0	0.834257	4393.14	11	11	644.706	3748.43	0	0.772923	3624.45	18	18	745.735	2878.71	0	0.878394	3893.11	15	15	385.588	3507.52	0	0.828142	4236.66	19	19	645.288	3591.37	0	0.836073	3977.78	13	13	568.457	3409.32	0	0.82225	4040.28	17	17	635.934
cg04303809	57695334	39674344	0.050757	7402.12	19	5	7021.33	380.785	0	0.0596433	7250.95	14	15	6812.51	438.435	0	0.0624976	7229.11	21	9	6771.06	458.052	0	0.0643218	7306.4	13	19	6830.01	476.393	0	0.0980871	7904.1	16	20	7119	785.099	0	0.0740574	7730.77	19	14	7150.84	579.926	0	0.0379764	7512.9	15	13	7223.78
cg04351468	56668440	56668440	0.844012	10977.6	17	17	1627.97	9349.6	0	0.844588	12239.5	16	16	1817.71	10421.8	0	0.815887	12143.7	14	14	2154.23	9989.48	0	0.839513	11883.7	11	11	1823.22	10060.5	0	0.859461	12211.2	12	12	1630.2	10581	0	0.898249	11376.4	14	14	1067.73	10308.6	0	0.850577	11373.9	15	15	1614.47
cg04419680	53721318	53721318	0.0588569	10332.6	4	4	9718.62	614.033	0	0.0588467	10474.2	14	14	9851.91	622.255	0	0.0504177	9528.51	8	8	9043.06	485.447	0	0.0386501	10294.9	6	6	9893.17	401.765	0	0.0426942	9874.78	8	8	9448.92	425.865	0	0.0520761	9796.75	6	6	9281.37	515.385	0	0.0562367	8932.05	7	7	8424.11
cg04448376	63722507	49626353	0.042218	6272.62	12	8	6003.58	269.039	0	0.0240366	7955.85	11	13	7762.21	193.636	0	0.0223692	7547.49	8	20	7376.43	171.068	0	0.0248634	7811.58	11	11	7614.87	196.708	0	0.0645536	7109.18	7	9	6643.8	465.378	0	0.0404483	7828.44	7	14	7507.74	320.692	0	0.0254357	7377.98	12	12	7187.77
cg04462340	45619496	11754306	0.959092	6878.25	10	10	185.465	6692.78	0	0.955931	9331.44	10	17	315.637	9015.81	0	0.883087	7510.62	17	15	789.783	6720.84	0	0.943492	7783.2	14	14	345.463	7437.74	0	0.936257	7934.38	12	21	412.139	7522.23	0	0.939102	8604.45	15	19	430.082	8174.37	0	0.935831	9172.34	10	16	494.997
cg04477336	17797356	17797356	0.90711	7792.13	22	22	633.101	7159.03	0	0.901677	8396.18	12	12	735.367	7660.81	0	0.904576	8000.74	17	17	673.005	7327.74	0	0.89115	8991.34	11	11	889.592	8101.75	0	0.883437	8364.93	25	25	886.697	7478.24	0	0.865198	8167.18	17	17	1014.43	7152.74	0	0.879996	7560.31	7	7	819.266
cg04493908	26671318	26671318	0.695886	14744.9	16	16	4414.53	10330.4	0	0.697596	15169	18	18	4517.42	10651.6	0	0.710803	13680.9	16	16	3885.4	9795.52	0	0.710191	14286.1	20	20	4069.22	10216.9	0	0.719596	14080.7	19	19	3876.32	10204.4	0	0.692839	14659.7	14	14	4433.59	10226.1	0	0.651608	14197.7	16	16	4881.22
cg04559508	67748477	67748477	0.761425	8390.54	18	18	1925.63	6464.91	0	0.747533	9202.74	16	16	2248.64	6954.1	0	0.67162	8617.66	10	10	2762.7	5854.96	0	0.772173	8865.65	19	19	1942.62	6923.03	0	0.758732	8284.92	10	10	1923.01	6361.91	0	0.736442	8282.5	8	8	2109.27	6173.23	0	0.729889	8461.62	11	11	2212.59
cg04576441	61635501	61635501	0.789358	11320.9	8	8	2305.72	9015.18	0	0.774994	12104	15	15	2645.98	9458.03	0	0.746716	12439.9	14	14	3076.16	9363.77	0	0.7844	11993.2	16	16	2507.3	9485.95	0	0.798656	11470.2	11	11	2229.59	9240.61	0	0.766508	12253	10	10	2784.32	9468.65	0	0.798306	10934.1	10	10	2125.51
cg04689676	52679475	38638386	0.0171012	7705.62	27	12	7572.14	133.485	0	0.0233592	8141.48	17	18	7948.97	192.514	0	0.0236234	7785.79	9	11	7599.5	186.289	0	0.0313557	8116.06	15	10	7858.44	257.62	0	0.0211135	7400.98	13	17	7242.61	158.372	0	0.0261781	8855.5	11	12	8621.07	234.438	0	0.0182243	7613.69	19	12	7473.11
cg04691144	72804470	72804470	0.311407	14704.3	18	18	10094.1	4610.16	0	0.204292	15214.6	14	14	12086	3128.66	0	0.246508	14454.1	14	14	10866.4	3587.71	0	0.19371	14808.9	15	15	11920.9	2888.01	0	0.213099	13599.1	15	15	10679.8	2919.26	0	0.365239	15302.4	19	19	9676.86	5625.57	0	0.178967	13660.9	14	14	11198.2
cg04790916	10674308	10674308	0.0586114	10807.9	6	6	10168.5	639.325	0	0.0626726	9253.94	9	9	8667.71	586.236	0	0.0578034	8298.25	16	16	7812.8	485.447	0	0.0614208	9653.53	10	10	9054.47	599.069	0	0.0586036	8468.66	19	19	7966.5	502.154	0	0.055207	8788.5	12	12	8297.79	490.707	0	0.0493222	8800.07	14	14	8361.09
cg04792227	41608391	59605380	0.625658	21923.8	11	11	8144.45	13779.4	0	0.320115	18284.6	11	19	12399.4	5885.18	0	0.265058	16386.7	17	24	12016.8	4369.93	0	0.199855	16314.1	11	20	13033.6	3280.43	0	0.234477	16870.2	13	25	12891.1	3979.12	0	0.128793	16233.8	9	18	14130.1	2103.66	0	0.336018	18358.4	14	15	12156.1
cg04817258	56633465	56633465	0.30143	23850.7	15	15	16631.2	7219.45	0	0.327274	24150.4	11	11	16213.9	7936.55	0	0.299827	23506.6	10	10	16428.7	7077.89	0	0.316217	23933.5	9	9	16333.7	7599.8	0	0.337794	24079.6	15	15	15911.9	8167.73	0	0.333812	24531.9	13	13	16309.5	8222.43	0	0.314233	24724.5	12	12	16923.9
cg04831594	33629453	33629453	0.726936	10026.6	11	11	2665.21	7361.37	0	0.781449	10846.1	14	14	2292.29	8553.83	0	0.747622	10885.7	15	15	2672.56	8213.16	0	0.732587	11114	6	6	2898.76	8215.23	0	0.713489	11561.4	13	13	3241.12	8320.31	0	0.722918	11585.1	15	15	3137.73	8447.37	0	0.693815	11213.9	14	14	3364.15
cg04840163	21717353	40702418	0.0914209	9793.03	18	18	8888.6	904.43	0	0.0727848	11079.8	19	12	10266	813.717	0	0.0888059	10731.2	19	15	9769.33	961.875	0	0.0899443	11074.4	15	15	10069.3	1005.07	0	0.0944265	10126.3	12	10	9160.7	965.636	0	0.0948871	10797.9	17	15	9763.81	1034.07	0	0.0657677	11224.5	13	26	10479.7
cg04864270	35712314	35712314	0.789464	7574.61	11	11	1515.78	6058.83	0	0.755682	8583.04	17	17	2021.42	6561.62	0	0.67562	9148.32	12	12	2899.97	6248.35	0	0.591362	9233.39	18	18	3713.97	5519.41	0	0.746061	8524.41	11	11	2090.07	6434.34	0	0.73778	8482.15	16	16	2150.41	6331.73	0	0.705477	7868.71	10	10	2246.97
cg04958669	18607314	18607314	0.618171	23237	11	11	8810.75	14426.3	0	0.599021	22405	14	14	8924.02	13481	0	0.509493	25344	9	9	12380.4	12963.5	0	0.553393	24247.9	18	18	10774	13474	0	0.595106	21944.5	22	22	8825.66	13118.8	0	0.589994	24080.9	9	9	9814.3	14266.6	0	0.563076	22939.2	12	12	9966.4
cg04964672	44754509	44788404	0.898483	18849.9	13	15	1823.74	17026.2	0	0.893328	18423.4	22	24	1875.91	16547.4	0	0.886805	18574.8	17	19	2013.89	16560.8	0	0.91025	16498.1	8	19	1389.68	15108.4	0	0.90453	17580.6	11	21	1587.98	15992.7	0	0.906868	20038.1	17	15	1775.49	18262.6	0	0.897132	18894.7	10	16	1853.95
cg05051262	27733467	27733467	0.532158	12378.5	22	22	5737.98	6640.55	0	0.534355	12828	19	19	5919.88	6908.15	0	0.522055	13063.1	12	12	6191.24	6871.88	0	0.55105	12216.6	19	19	5429.55	6787.07	0	0.542218	12169.2	7	7	5516.61	6652.58	0	0.537624	12238.7	16	16	5605.1	6633.56	0	0.57223	11330.4	17	17	4789.55
cg05098815	51733378	51733378	0.74416	4935.78	15	15	1188.35	3747.43	0	0.624775	5631.28	5	5	2050.52	3580.76	0	0.563647	5934.66	8	8	2533.25	3401.42	0	0.762302	5508.37	7	7	1233.1	4275.27	0	0.674717	5061.05	12	12	1578.8	3482.25	0	0.720052	4969.64	17	17	1319.23	3650.4	0	0.673557	4544.73	8	8	1416.24
cg05128824	28638322	28638322	0.935111	6398.8	11	11	321.702	6077.1	0	0.927157	6082.28	13	13	350.335	5731.95	0	0.922126	6406.28	12	12	406.671	5999.6	0	0.946239	6438.49	13	13	251.513	6186.98	0	0.902163	6982.88	15	15	592.967	6389.91	0	0.918091	6394.47	12	12	431.952	5962.52	0	0.929111	6483.08	12	12	366.664
cg05163709	14682387	14682387	0.0331618	7060.76	11	11	6823.3	237.464	0	0.0469115	7789.83	12	12	7419.71	370.124	0	0.0634393	7189.42	18	18	6726.98	462.435	0	0.0430245	7004.52	15	15	6698.86	305.668	0	0.0422567	7258.57	18	18	6947.63	310.949	0	0.0463431	7375.48	11	11	7029.04	346.437	0	0.0385044	6822.98	20	20	6556.42
cg05202434	23678461	23678461	0.495829	6783.44	10	10	3370.43	3413.01	0	0.487134	7283.82	17	17	3686.91	3596.91	0	0.440254	6961.46	15	15	3852.62	3108.84	0	0.403754	6979.45	18	18	4121.09	2858.36	0	0.499879	7101.87	18	18	3501.81	3600.06	0	0.424039	7237.28	15	15	4125.99	3111.29	0	0.38914	6296.85	17	17	3807.58
cg05213048	32755394	53617498	0.839842	16851.5	12	15	2614.91	14236.6	0	0.814438	16897.8	13	9	3054.14	13843.6	0	0.792568	15353.5	13	10	3105.55	12248	0	0.824623	15433.7	15	19	2624.25	12809.5	0	0.789172	17276	7	14	3563.36	13712.7	0	0.755405	17631.3	17	15	4236.98	13394.3	0	0.843353	16268.4	9	13	2464.07
cg05230942	11719498	69740394	0.839803	2532.4	9	14	321.702	2210.7	0	0.800282	3572.74	17	21	633.513	2939.23	0	0.818678	3163.23	7	17	491.693	2671.53	0	0.796947	3024.03	11	18	534.343	2489.68	0	0.812685	3839.6	18	14	637.944	3201.65	0	0.735033	3474.32	8	13	847.076	2627.24	0	0.772983	3429.46	26	14	701.246
cg05367916	49792379	49792379	0.656397	10956.4	12	12	3699	7257.39	0	0.666193	12542.2	13	13	4120.07	8422.18	0	0.667387	11993	7	7	3922.28	8070.7	0	0.638064	12281.8	10	10	4381.41	7900.36	0	0.686549	12307.4	8	8	3789.11	8518.28	0	0.623002	12947.3	16	16	4818.79	8128.46	0	0.68539	11205.9	16	16	3456.96
cg05378695	58773343	58773343	0.677088	12554.7	9	9	3986.36	8568.36	0	0.587373	14494.6	11	11	5922.11	8572.46	0	0.62391	13961.5	14	14	5188.39	8773.12	0	0.549099	13107.5	15	15	5855.26	7252.22	0	0.661242	14063	23	23	4697.84	9365.18	0	0.626296	14303.2	15	15	5282.54	9020.66	0	0.619425	13030.8	11	11	4897.26
cg05408674	25687314	25687314	0.701783	11967.2	15	15	3498.66	8468.59	0	0.742898	12805.1	12	12	3217.93	9587.2	0	0.676367	11932.9	17	17	3794.24	8138.64	0	0.603733	11727.7	17	17	4586.93	7140.79	0	0.737316	11738.6	8	8	3009.81	8728.8	0	0.677292	12323.2	19	19	3909.08	8414.15	0	0.695272	12550.2	14	14	3754.87
cg05480730	17786476	10637394	0.0178514	9424.07	9	8	9254.05	170.018	0	0.0232898	10512.5	13	12	10265.3	247.163	0	0.020884	9239.94	9	9	9044.88	195.056	0	0.0225929	9899.98	12	23	9674.05	225.929	0	0.0160251	10023.8	16	7	9861.54	162.234	0	0.0174148	10527.9	18	3	10342.8	185.083	0	0.0196667	9003.54	23	18	8824.5
cg05530472	16725505	16725505	0.895297	7328.13	22	22	677.75	6650.38	0	0.883415	8322.97	16	16	881.993	7440.98	0	0.878144	7790.35	15	15	861.488	6928.86	0	0.861219	8102.46	24	24	1038.35	7064.11	0	0.891352	7874.83	19	19	766.451	7108.38	0	0.85422	8025.64	16	16	1084.56	6941.08	0	0.922383	7418.21	11	11	483.539
cg05544622	58654334	15633502	0.955576	15088	16	18	574.714	14513.2	0	0.954038	15567	13	15	620.081	14946.9	0	0.938122	14594.1	15	27	809.245	13784.8	0	0.956822	14931.3	13	13	549.022	14382.2	0	0.960261	14727.8	13	16	489.244	14238.5	0	0.968842	14602.2	18	26	358.091	14244.1	0	0.966258	14477.5	14	18	391.873
cg05557315	56658481	56658481	0.200448	8136.57	17	17	6485.56	1651	0	0.116182	8505.73	19	19	7505.9	999.831	0	0.0862417	7180.74	10	10	6552.84	627.904	0	0.108717	8174.91	14	14	7275.28	899.626	0	0.137852	7633.73	16	16	6567.61	1066.11	0	0.13986	7541.48	14	14	6472.74	1068.73	0	0.145882	8145.42	17	17	6942.56
cg05608794	11656305	11656305	0.31354	12398.7	15	15	8479.89	3918.85	0	0.283799	13462.5	16	16	9613.5	3849.04	0	0.296989	11009.9	11	11	7710.37	3299.51	0	0.297756	11927	18	18	8345.92	3581.13	0	0.328341	11811.4	12	12	7900.41	3911.01	0	0.185977	12031.1	15	15	9775.03	2256.11	0	0.20426	11320.6	12	12	8987.86
cg05618150	43793327	43793327	0.0405512	8216.07	22	22	7878.85	337.226	0	0.0484254	9338.56	7	7	8881.49	457.065	0	0.038171	7909.57	13	13	7603.83	305.733	0	0.06688	7940.24	10	10	7402.51	537.731	0	0.0471982	8493.25	22	22	8087.66	405.586	0	0.0494132	8063.53	11	11	7660.14	403.386	0	0.0529992	8582.95	12	12	8122.76
cg05621349	31682310	67795408	0.0148963	14195	14	15	13982	212.942	0	0.020604	13969.7	12	20	13679.9	289.894	0	0.0280532	13885.2	15	16	13492.9	392.33	0	0.0254349	14290.2	11	14	13924.2	366.015	0	0.0160975	13471.2	12	9	13252.7	218.462	0	0.0308525	13567.2	20	15	13145.6	421.668	0	0.0112868	13503.6	13	19	13350
cg05672930	29725337	29725337	0.039599	18706.2	20	20	17961.5	744.708	0	0.0345439	19243.8	12	12	18575.6	668.21	0	0.0506735	18670.6	17	17	17719.4	951.17	0	0.0422893	19045.8	14	14	18236.2	809.664	0	0.0415518	18004.3	16	16	17252	752.266	0	0.0469197	19603.1	21	21	18678.7	924.465	0	0.0399289	19130.9	11	11	18363
cg05678960	44701404	44701404	0.628416	23449.1	13	13	8650.47	14798.6	0	0.614417	23167.1	13	13	8871.42	14295.7	0	0.624099	21988.5	10	10	8203.09	13785.4	0	0.624302	23758.6	9	9	8863.63	14895	0	0.647031	21393.2	13	13	7486.44	13906.8	0	0.614159	23685.8	17	17	9077.55	14608.3	0	0.635722	21894	15	15	7911.93
cg05725925	19754353	19754353	0.0436543	12388.6	20	20	11843.5	545.183	0	0.0681958	13086	13	13	12186.7	899.227	0	0.0728717	12531.6	18	18	11611.1	920.487	0	0.0758094	12346.8	15	15	11403.2	943.586	0	0.0702551	11817.2	14	14	10980	837.246	0	0.0714588	12890.2	14	14	11961.9	928.262	0	0.0610908	12078.5	11	11	11334.5
cg05782707	16715378	16715378	0.822934	10312	11	11	1743.6	8568.36	0	0.812328	11150.2	12	12	2011.35	9138.83	0	0.791161	10257.6	24	24	2063.06	8194.53	0	0.803631	10660.7	14	14	2013.08	8647.66	0	0.806417	11037.9	14	14	2056.11	8981.8	0	0.826277	10787.4	12	12	1791.39	8995.98	0	0.797652	11747.9	12	12	2297.38
cg05865243	60680491	45667398	0.985306	20262.7	17	16	199.204	20063.5	0	0.981253	20638.4	14	23	288.774	20349.6	0	0.95878	20591.7	19	24	752.906	19838.8	0	0.959791	20398	18	14	724.201	19673.8	0	0.975598	19721.2	9	23	383.685	19337.5	0	0.97735	22065.1	12	10	402.034	21663.1	0	0.981307	21186.3	14	22	297.915
cg05890011	34638415	26663473	0.00258769	13172.6	11	9	13138.3	34.3454	0	0.0123108	13901.5	13	16	13729.1	172.369	0	0.0102269	12921.3	17	19	12788.1	133.167	0	0.0143563	13533.7	13	12	13338	195.73	0	0.0137369	13063.6	16	13	12882.8	180.827	0	0.0124776	13462.5	15	12	13293.3	169.228	0	0.00954063	13351.2	18	15	13222.8
cg05939513	65721498	65721498	0.746758	13378	19	19	3313.19	10064.8	0	0.759523	14372.2	14	14	3380.23	10991.9	0	0.757046	14402.4	12	12	3423.42	10979	0	0.786446	13946.7	23	23	2899.74	11047	0	0.769781	13882.5	22	22	3119.04	10763.5	0	0.721522	14400.5	13	13	3938.06	10462.4	0	0.78174	13010.3	14	14	2761.44
cg05940236	44644346	44644346	0.0552122	4251.82	19	19	4011.55	240.274	0	0.0455677	4887.98	11	11	4660.68	227.291	0	0.0417006	4341.03	16	16	4155.83	185.193	0	0.00255423	4302.62	8	8	4291.38	11.2453	0	0.0488579	4584.33	18	18	4355.46	228.867	0	0.0429471	4585.26	12	12	4384.04	201.218	0	0.0254522	4224.74	16	16	4114.66
cg05954446	23754509	23754509	0.883636	4940.76	7	7	486.56	4454.2	0	0.871989	4563.35	16	16	496.961	4066.39	0	0.855307	5150.35	18	18	659.689	4490.66	0	0.886799	4760.21	14	14	450.179	4310.03	0	0.83876	5211.04	15	15	756.354	4454.69	0	0.855542	4333.18	9	9	540.408	3792.78	0	0.857413	5189.85	12	12	654.267
cg05964935	26701476	26701476	0.829922	6970.23	9	9	1102.49	5867.74	0	0.870608	7792.06	17	17	921.168	6870.89	0	0.911899	7185.83	20	20	541.887	6643.95	0	0.920748	6891.53	14	14	454.093	6437.44	0	0.880236	6866.4	19	19	734.324	6132.08	0	0.867954	7447.61	21	21	896.629	6550.98	0	0.88828	7441.11	14	14	742.495
cg05999368	29708344	29708344	0.577652	12475.8	11	11	5211.35	7264.42	0	0.619599	13029.9	10	10	4894.61	8135.27	0	0.621456	12793.3	18	18	4780.69	8012.62	0	0.583578	13817.9	14	14	5695.74	8122.2	0	0.664553	12161.5	23	23	4013.08	8148.42	0	0.609096	13408.8	12	12	5180.62	8228.12	0	0.61943	12103.7	7	7	4544.35
cg06060201	13677314	13677314	0.316311	19880.9	12	12	13560.7	6320.18	0	0.609871	20890.6	14	14	8089.04	12801.6	0	0.408087	20708	5	5	12216.5	8491.5	0	0.323876	20233.9	9	9	13648.2	6585.68	0	0.393232	20744.5	11	11	12547.8	8196.7	0	0.481001	21274.4	13	13	10993.3	10281.1	0	0.509669	19576.9	14	14	9548.17
cg06065495	26611336	26611336	0.808308	10550.8	11	11	1941.66	8609.1	0	0.772019	11488.2	10	10	2541.89	8946.31	0	0.776558	10479.2	12	12	2263.84	8215.35	0	0.804147	10958.9	15	15	2065.93	8893.01	0	0.822012	10750.3	30	30	1831.22	8919.03	0	0.711186	11172	18	18	3155.5	8016.46	0	0.752445	10408.1	9	9	2501.34
cg06231362	54718487	54718487	0.941997	5887.4	10	10	247.287	5640.11	0	0.89575	7204.49	13	13	661.495	6542.99	0	0.892308	6288.43	18	18	587.984	5700.45	0	0.897448	6639.05	17	17	591.104	6047.94	0	0.895728	6739.44	6	6	613.161	6126.28	0	0.873367	6441.23	9	9	728.335	5712.89	0	0.899083	5761.86	10	10	491.56
cg06237805	12636386	12636386	0.748106	18599.6	13	13	4610.3	13989.3	0	0.751261	18193.3	11	11	4450.26	13743	0	0.737729	17657.9	12	12	4557.38	13100.5	0	0.710916	19796.3	10	10	5651.7	14144.6	0	0.758436	18804	12	12	4466.53	14337.5	0	0.690444	18610.8	9	9	5692.05	12918.8	0	0.779925	17489.1	8	8	3770.91
cg06247034	34647383	34647383	0.44695	11315	16	16	6213.09	5101.95	0	0.390236	11402.5	17	17	6913.8	4488.68	0	0.346676	10492.3	16	16	6820.2	3672.09	0	0.466732	10586.7	6	6	5598.85	4987.81	0	0.384215	10438.6	14	14	6389.54	4049.1	0	0.437356	11169.8	13	13	6240.87	4928.9	0	0.353945	10488.7	15	15	6740.9
cg06322277	28786458	65607459	0.92569	6129.52	16	17	362.917	5766.6	0	0.917009	6769.41	16	25	470.098	6299.31	0	0.923083	6300.85	13	15	392.33	5908.52	0	0.928024	6836.85	9	24	399.289	6437.56	0	0.929254	6594.23	14	13	373.587	6220.65	0	0.971413	5883.72	5	13	71.0571	5812.66	0	0.953988	6605.69	6	18	208.54
cg06479204	38626504	60777371	0.0901502	13226.3	16	16	12024.9	1201.37	0	0.0775417	12794.1	13	13	11794.3	999.831	0	0.0846033	12321.4	13	22	11270.5	1050.89	0	0.0898379	12724.6	9	15	11572.5	1152.13	0	0.0834544	12825.2	10	9	11746.5	1078.67	0	0.0745139	12790.6	13	18	11830.1	960.533	0	0.0898501	12697	14	9	11547.2
cg06502680	45617388	45617388	0.0470385	13073.3	17	17	12453.7	619.653	0	0.053668	13878.2	11	11	13128	750.184	0	0.0548009	13937.4	14	14	13168.2	769.264	0	0.0507312	13663.4	20	20	12965.1	698.233	0	0.0547935	13329.5	14	14	12593.7	735.849	0	0.0482718	14194.6	18	18	13504.6	690.027	0	0.0432754	12893.7	15	15	12331.4
cg06558765	19637506	19637506	0.065937	18119.9	9	9	16918.6	1201.37	0	0.0797	18740.8	18	18	17239.2	1501.61	0	0.090164	16744.9	21	21	15226.1	1518.8	0	0.0796099	17287.2	16	16	15903	1384.2	0	0.0774131	16777.9	25	25	15471.3	1306.57	0	0.0836202	18503.7	20	20	16948.1	1555.64	0	0.0686041	17762	16	16	16536.6
cg06576965	28746314	28746314	0.840108	5215.31	16	16	749.875	4465.44	0	0.783216	5994.24	17	17	1221.13	4773.1	0	0.849682	6064.67	22	22	826.66	5238.01	0	0.804984	5772.33	25	25	1045.2	4727.13	0	0.828283	5897.3	17	17	929.838	4967.47	0	0.826489	6425.23	22	22	1032.2	5393.03	0	0.747028	5966.18	16	16	1434.58
cg06587955	36701322	36701322	0.633197	24205.5	11	11	8815.33	15390.2	0	0.641224	24574.9	19	19	8752.77	15822.2	0	0.625667	24385.1	17	17	9065.6	15319.5	0	0.671639	22962.9	12	12	7472.97	15489.9	0	0.6658	23891.2	8	8	7917.85	15973.3	0	0.675094	23657.6	5	5	7619.01	16038.6	0	0.642219	23071.6	12	12	8190.37
cg06628792	19665466	19665466	0.342083	24504	17	17	16087.4	8416.6	0	0.333983	25292.2	23	23	16811.6	8480.55	0	0.398764	25709.6	20	20	15417.7	10291.9	0	0.414253	26014.5	16	16	15196.5	10818	0	0.325338	24227.7	12	12	16313	7914.73	0	0.448287	26473.8	9	9	14561.1	11912.7	0	0.441595	25679.4	25	25	14295.3
cg06636270	63688357	63688357	0.827739	13553.2	13	13	2251.92	11301.3	0	0.812928	13543.6	12	12	2452.34	11091.3	0	0.616188	16099.3	17	17	6117.49	9981.81	0	0.615413	15013.3	20	20	5712.38	9300.91	0	0.765486	13023.7	17	17	2977.68	10046	0	0.776427	13194.1	22	22	2872.2	10321.9	0	0.750106	13849.6	18	18	3385.92
cg06855731	72796306	72796306	0.695651	3990.2	14	14	1144.85	2845.35	0	0.706911	3823.33	17	17	1049.88	2773.44	0	0.593959	3885.07	16	16	1518.1	2366.97	0	0.681435	3802.07	14	14	1143.06	2659.01	0	0.655914	3586.56	15	15	1168.49	2418.07	0	0.665192	4060.75	18	18	1293.05	2767.7	0	0.693895	3561.92	13	13	1020.93
cg06865724	49629319	49629319	0.807414	4158.41	12	12	720.11	3438.3	0	0.832718	4452.16	9	9	661.495	3790.66	0	0.766035	4241.59	6	6	915.779	3325.81	0	0.868466	3703.33	12	12	400.268	3303.06	0	0.804326	4234.2	9	9	748.093	3486.11	0	0.856248	3860.64	12	12	469.351	3391.29	0	0.815151	3819.28	9	9	624.475
cg07456370	70702394	70702394	0.0790842	7770.9	15	15	7148.43	622.463	0	0.0773923	8421.73	18	18	7762.21	659.516	0	0.0896095	7359.58	11	11	6691.13	668.449	0	0.113583	8126.48	8	8	7192.1	934.385	0	0.144793	8663.55	7	7	7394.65	1268.91	0	0.0928855	7277.7	14	14	6592.42	685.281	0	0.0885561	8061.79	10	10	7339.02
cg07607525	39677319	39677319	0.0504704	8307.77	15	15	7883.42	424.343	0	0.0578672	9064.86	18	18	8534.51	530.345	0	0.0572249	8478.9	10	10	7987.97	490.926	0	0.0632159	8163.69	11	11	7641.3	522.397	0	0.0493144	8731.55	11	11	8296.03	435.522	0	0.0649763	8781.37	19	19	8204.29	577.079	0	0.0430073	8410.88	18	18	8044.85
cg07728631	35803501	35803501	0.877399	9792.15	18	18	1112.79	8679.36	0	0.800346	10105	18	18	1937.47	8167.56	0	0.824317	9617.65	16	16	1607.22	8010.43	0	0.711841	10136.8	11	11	2849.83	7286.98	0	0.906169	9672.24	12	12	816.936	8855.3	0	0.824362	8773.59	12	12	1458.54	7315.05	0	0.809211	10285.5	12	12	1881.45
cg07731488	69761350	70722383	0.00921037	13782.7	15	10	13654.9	127.865	0	0.0113395	14796.2	12	15	14627.3	168.916	0	0.0167761	13878.5	12	12	13644	234.505	0	0.0115028	13942.2	14	17	13780.6	161.524	0	0.0140524	14125	19	10	13925.1	199.896	0	0.00761936	14848.4	10	14	14734.5	113.897	0	0.00828855	13820.3	4	12	13704.9
cg07747963	30725447	24621454	0.915804	2322.65	13	8	103.978	2218.67	0	0.888445	3045.45	20	20	250.889	2794.56	0	0.901467	2716.53	12	20	177.523	2539.01	0	0.869392	2559.85	18	13	247.397	2312.45	0	0.904075	2412.27	12	14	140.989	2271.28	0	0.905701	2460.18	13	15	141.422	2318.76	0	0.844264	2568.84	16	18	315.634
cg07765982	58716480	58716480	0.904849	6293.15	19	19	508.313	5784.84	0	0.897227	6862.99	16	16	615.604	6247.39	0	0.883694	6828.12	21	21	705.785	6122.34	0	0.869738	6783.23	14	14	796.621	5986.6	0	0.891614	7191.23	22	22	690.265	6500.97	0	0.867826	4214.65	11	11	470.286	3744.37	0	0.860971	3676.93	16	16	425.102
cg07795413	20767337	20767337	0.789551	7458.09	13	13	1490.59	5967.5	0	0.780751	7932	19	19	1661.01	6270.99	0	0.763444	7627.98	14	14	1728.1	5899.89	0	0.789499	7683.5	14	14	1538.44	6145.06	0	0.763928	8002.88	12	12	1812.86	6190.02	0	0.802185	7693.72	16	16	1441.71	6252.01	0	0.725994	8235.37	10	10	2183.95
cg07851521	66634501	66634501	0.741205	9970.01	13	13	2506.07	7463.94	0	0.765654	9764.46	11	11	2211.7	7552.76	0	0.720633	10631.1	19	19	2897.92	7733.19	0	0.758053	9588.27	14	14	2244.04	7344.22	0	0.763929	10254.2	6	6	2344.33	7909.9	0	0.743617	9669.46	14	14	2404.72	7264.74	0	0.747934	9420.01	18	18	2299.67
cg07939587	28609403	22660331	0.709051	14137.7	20	17	4042.46	10095.3	0	0.475893	16274.3	12	18	8481.91	7792.43	0	0.58591	14365.6	13	17	5890.08	8475.57	0	0.606814	15021.3	22	23	5845.47	9175.82	0	0.474347	14962.8	17	20	7817.8	7144.98	0	0.60051	15337.1	11	19	6066.97	9270.15	0	0.605558	15328.9	8	13	5985.8
cg07950979	33721323	33721323	0.709206	8062.72	16	16	2273.67	5789.05	0	0.64007	8903.7	9	9	3140.7	5763	0	0.653816	8912.03	11	11	3019.82	5892.21	0	0.642768	8738.24	8	8	3057.3	5680.94	0	0.647688	8708.63	13	13	3003.39	5705.25	0	0.748117	9038.51	12	12	2201.84	6836.68	0	0.674135	9022.15	9	9	2872.59
cg08045599	51651362	51651362	0.422113	14430	13	13	8296.72	6133.3	0	0.452618	14369.6	7	7	7820.41	6549.2	0	0.493593	13458.1	12	12	6765.91	6692.16	0	0.46729	13772.4	18	18	7289.96	6482.42	0	0.472322	13739.5	9	9	7202.8	6536.7	0	0.45375	13856.3	13	13	7523.64	6332.68	0	0.465963	13954.2	8	8	7405.48
cg08053115	62663423	62663423	0.563674	4972.79	12	12	2113.39	2859.4	0	0.592868	5927.15	23	23	2353.85	3573.31	0	0.623864	5759.69	17	17	2104.04	3655.65	0	0.612118	5249.35	22	22	1974.91	3274.44	0	0.59382	5856.84	19	19	2319.55	3537.29	0	0.583881	4838.5	21	21	1955.01	2883.5	0	0.587663	5469.6	19	19	2196.55
cg08160949	31700426	31700426	0.832552	10157.9	12	12	1617.67	8540.25	0	0.793032	11026.1	12	12	2202.74	8823.35	0	0.786924	10508.3	16	16	2160.38	8347.94	0	0.63712	10555.9	18	18	3766.82	6789.11	0	0.766172	11421.3	18	18	2594	8827.3	0	0.671734	10415.4	19	19	3351.84	7063.52	0	0.770373	10619.8	20	20	2361.55
cg08242338	17645477	11754304	0.974881	20015.4	7	12	405.276	19610.1	0	0.973421	19791.1	8	21	428.684	19362.4	0	0.977721	20021.1	14	15	348.283	19672.9	0	0.969821	20206.2	6	20	512.812	19693.4	0	0.977984	18826.2	10	23	316.677	18509.6	0	0.97361	20978.7	14	13	456.262	20522.4	0	0.983561	19645.2	12	14	224.582
cg08258654	11782430	11782430	0.725513	13840.5	12	12	3726.48	10114	0	0.700028	14979.4	16	16	4423.4	10556	0	0.639231	15549.6	14	14	5545.89	10003.7	0	0.647006	14649.8	8	8	5106.59	9543.2	0	0.669017	14132.3	14	14	4610.64	9521.62	0	0.716684	13991.1	7	7	3892.25	10098.9	0	0.683271	14212.6	9	9	4433.2
cg08265308	67794346	26610401	0.920096	10421.5	8	13	740.717	9680.84	0	0.889753	9863.1	23	19	998.398	8864.7	0	0.88709	10529.4	10	9	1100.16	9429.25	0	0.900996	9569.23	11	13	857.297	8711.94	0	0.89981	10261.3	14	11	938.099	9323.17	0	0.893475	10010.6	12	17	977.035	9033.6	0	0.915327	10310.1	22	9	781.454
cg08314875	14668461	14668461	0.807656	8419.5	20	20	1538.68	6880.82	0	0.799522	8594.72	15	15	1643.1	6951.62	0	0.844395	7316.67	16	16	1054.07	6262.6	0	0.826679	8133.54	19	19	1327.05	6806.49	0	0.824294	8195.57	19	19	1357.58	6837.99	0	0.809324	8515.09	20	20	1542.69	6972.4	0	0.814794	7925.92	11	11	1386.45
cg08357313	27623475	27623475	0.822174	12128	17	17	2074.47	10053.6	0	0.761724	12796	16	16	2972.81	9823.18	0	0.756717	12837.5	15	15	3047.47	9790.04	0	0.75388	13257.1	12	12	3187.46	10069.7	0	0.803172	12346.6	14	14	2349.84	9996.74	0	0.778734	12056.6	14	14	2589.84	9466.75	0	0.798652	12535.1	10	10	2444.05
cg08455548	21731485	21731485	0.142625	11298.5	21	21	9672.82	1625.71	0	0.113222	11429.3	16	16	10123.9	1305.37	0	0.155323	11244.6	14	14	9482.51	1762.08	0	0.121642	11094.4	19	19	9732.67	1361.71	0	0.113628	11041.7	24	24	9775.69	1266.01	0	0.119063	11658.4	16	16	10258.4	1399.99	0	0.115959	9815.69	13	13	8665.89
cg08528516	50744305	50744305	0.949935	4367.07	9	9	123.644	4243.43	0	0.970784	4931.9	11	11	47.0098	4884.89	0	0.936503	4878.85	13	13	216.14	4662.71	0	0.868648	5124.21	10	10	586.211	4538	0	0.887369	5392.41	8	8	518.617	4873.79	0	0.896377	4961.38	6	6	424.473	4536.9	0	0.893277	4723.6	13	13	414.789
cg08593141	34654499	34654499	0.61293	15591.8	16	16	5973.82	9617.98	0	0.549498	16972	18	18	7590.96	9381.02	0	0.471273	16181.3	20	20	8508.35	7672.92	0	0.515216	15315.4	15	15	7373.15	7942.27	0	0.537011	15510.6	11	11	7127.54	8383.08	0	0.591722	15836.1	17	17	6406.36	9429.74	0	0.506684	16141	15	15	7911.93
cg08596608	39727352	39727352	0.0968682	9575.09	7	7	8637.88	937.208	0	0.0888164	10248.3	13	13	9329.2	919.099	0	0.0628348	9770.85	14	14	9150.62	620.233	0	0.0693121	9487.02	14	14	8822.52	664.497	0	0.0918259	9974.75	7	7	9049.63	925.123	0	0.0744112	9900.21	17	17	9156.08	744.128	0	0.0646447	9439.54	16	16	8822.86
cg08635406	52656319	52656319	0.760371	18878.2	15	15	4447.73	14430.5	0	0.729404	18399.2	13	13	4905.81	13493.4	0	0.739666	18242.5	20	20	4675.19	13567.3	0	0.730135	18895.9	16	16	5026.34	13869.6	0	0.753096	16978.7	10	10	4116.81	12861.9	0	0.728899	18726.6	10	10	5003.92	13722.7	0	0.763932	17831.3	12	12	4133
cg08673225	10730369	10730369	0.822189	3565.78	16	16	551.817	3013.96	0	0.88229	3830.38	15	15	362.647	3467.74	0	0.885804	3960.12	15	15	363.648	3596.47	0	0.92298	3777.75	21	21	198.666	3579.08	0	0.861924	3668.95	18	18	420.401	3248.55	0	0.952033	3855.96	13	13	89.7564	3766.2	0	0.893822	3733.97	10	10	307.082
cg08680991	55682484	55682484	0.759085	20269	9	9	4807.22	15461.8	0	0.710496	21497.9	16	16	6152.69	15345.2	0	0.710878	20104.4	19	19	5741.55	14362.9	0	0.713581	21143.2	9	9	5984.44	15158.7	0	0.740279	20235.6	15	15	5181.58	15054	0	0.731357	21244.6	16	16	5634.08	15610.5	0	0.729961	21202	12	12	5652.36
cg08702825	38775396	38775396	0.808582	12396.1	11	11	2291.99	10104.1	0	0.778235	13039.5	18	18	2813.87	10225.6	0	0.769545	13295.4	14	14	2987.04	10308.4	0	0.822229	13250.9	6	6	2273.4	10977.5	0	0.761104	12959.7	19	19	3019.91	9939.76	0	0.785984	12695.6	17	17	2638.46	10057.1	0	0.791497	12414.7	15	15	2509.36
cg08715207	16762464	16762464	0.0275839	7591.86	9	9	7379.69	212.172	0	0.074903	7975.33	19	19	7370.46	604.867	0	0.0480526	7676.35	15	15	7302.67	373.674	0	0.0456276	8212.39	19	19	7833.11	379.274	0	0.0417917	7871.92	18	18	7538.76	333.16	0	0.0346044	8265.65	15	15	7976.16	289.489	0	0.0278368	8189.67	13	13	7958.91
cg08739478	51627330	51627330	0.505149	21256.9	14	14	10468.5	10788.4	0	0.500045	21690.6	6	6	10794.3	10896.3	0	0.504802	20754.8	8	8	10227.2	10527.5	0	0.506761	20902.4	12	12	10259.2	10643.2	0	0.487566	21053	9	9	10739.5	10313.5	0	0.505575	21748.6	11	11	10702.5	11046.1	0	0.505337	21241.4	20	20	10456.8
cg08816194	21792399	21792399	0.869534	8958.92	12	12	1081.88	7877.04	0	0.871646	9503.97	9	9	1132.71	8371.25	0	0.891666	9541.15	9	9	944.461	8596.69	0	0.914135	8655.39	9	9	651.781	8003.61	0	0.878496	9592.03	12	12	1077.62	8514.41	0	0.864349	10045.4	18	18	1276.22	8769.13	0	0.847307	9950.07	11	11	1434.58
cg08820785	37658307	37658307	0.0274066	10000	17	17	9723.19	276.807	0	0.0878755	10359.1	18	18	9440.01	919.099	0	0.0303234	9368.07	11	11	9080.96	287.104	0	0.0511153	10020	15	15	9502.69	517.285	0	0.0303733	9946.83	15	15	9641.68	305.155	0	0.0303765	9711.23	14	14	9413.2	298.031	0	0.027578	9517.79	11	11	9252.55
cg08921682	56707478	10640492	0.406199	22591.3	14	15	13374.1	9217.17	0	0.537213	24814.5	17	17	11430.1	13384.4	0	0.506625	22814.6	10	12	11205.5	11609.1	0	0.456643	22259.4	6	18	12049.1	10210.2	0	0.503085	23267.1	12	8	11511.5	11755.6	0	0.486548	24571.7	12	12	12567.8	12004	0	0.548949	23551.3	15	17	10568
cg09081202	71700446	71700446	0.699538	5879.68	11	11	1696.66	4183.01	0	0.69605	6161.43	7	7	1803.16	4358.27	0	0.766721	5914.19	7	7	1302.99	4611.2	0	0.744407	6180.15	16	16	1505.16	4674.99	0	0.761119	6247.63	13	13	1416.33	4831.31	0	0.701016	5778.87	5	5	1657.69	4121.18	0	0.754671	5888.94	13	13	1369.26
cg09093035	27604389	27604389	0.741204	10474.3	7	7	2636.59	7837.7	0	0.857774	10487.5	11	11	1405.82	9081.69	0	0.767569	10695.9	12	12	2409.3	8286.58	0	0.702068	11180.6	17	17	3260.86	7919.78	0	0.756182	10960.5	17	17	2596.75	8363.77	0	0.778413	9798.52	8	8	2093.38	7705.14	0	0.795443	10522	12	12	2072.8
cg09197443	63655325	63655325	0.84106	16815.2	16	16	2588.5	14226.7	0	0.83977	16464.9	13	13	2554.2	13910.7	0	0.801728	15474.9	14	14	2988.06	12486.9	0	0.823798	13319.8	12	12	2264.59	11055.2	0	0.830111	16702.9	15	15	2754.63	13948.3	0	0.830537	12931.4	12	12	2108.34	10823.1	0	0.817862	16786.7	12	12	2975.71
cg09223632	28727313	28727313	0.849437	8304.82	16	16	1165.45	7139.36	0	0.825004	9259.57	11	11	1537.89	7721.68	0	0.869097	8747.52	10	10	1058.16	7689.36	0	0.83775	8647.09	15	15	1319.22	7327.87	0	0.781887	9074.06	19	19	1900.98	7173.08	0	0.817366	9324.47	18	18	1621.22	7703.24	0	0.788969	9316.52	13	13	1887.18
cg09228985	27610431	27610431	0.946821	7851.42	15	15	322.847	7528.58	0	0.915118	8356.91	13	13	617.843	7739.06	0	0.920646	8143.82	12	12	554.179	7589.64	0	0.921338	8213.01	14	14	553.916	7659.09	0	0.933519	9232.83	11	11	520.452	8712.38	0	0.920392	7768.35	8	8	526.384	7241.96	0	0.903216	8687.79	9	9	750.516
cg09230658	53682474	53682474	0.636907	3085.67	9	9	1056.69	2028.98	0	0.405366	3313.26	17	17	1929.64	1383.62	0	0.433751	2802.81	11	11	1543.71	1259.1	0	0.285017	2912.92	13	13	2054.18	858.734	0	0.434939	2992.83	11	11	1647.64	1345.19	0	0.463925	2666.05	19	19	1382.81	1283.24	0	0.348903	2640.55	10	10	1684.37
cg09300505	58719346	58719346	0.920801	13377.3	17	17	967.397	12409.9	0	0.910239	12498.5	11	11	1030.86	11467.6	0	0.892689	12697.2	13	13	1273.28	11423.9	0	0.900191	12776	17	17	1185.14	11590.9	0	0.898468	13098.7	12	12	1240.09	11858.6	0	0.881707	12609	8	8	1403.38	11205.6	0	0.892688	12908.1	15	15	1295.93
cg09350919	23790340	60612391	0.953886	21383.5	15	14	890.692	20492.8	0	0.946365	22758.3	23	18	1126	21632.3	0	0.926767	21477.8	15	20	1480.2	19997.6	0	0.931232	21064.5	14	13	1355.43	19709	0	0.95421	20546.4	17	17	845.391	19701	0	0.94921	22099.7	15	24	1027.52	21072.2	0	0.937795	22709.1	18	25	1318.85
cg09408193	20795464	20795464	0.812241	7499.52	9	9	1326.88	6172.65	0	0.848	7442.96	12	12	1046.53	6396.43	0	0.833747	6496.61	16	16	996.704	5499.91	0	0.865221	7235.07	16	16	888.614	6346.46	0	0.840851	6786.15	23	23	995.927	5790.23	0	0.813451	6299.95	14	14	1093.91	5206.05	0	0.862559	6980.25	19	19	873.12
cg09460641	44630450	54622505	0.925179	14012.9	15	7	955.948	13057	0	0.909659	16469.1	10	13	1396.86	15072.2	0	0.961542	16244.3	22	9	528.571	15715.8	0	0.954809	15301.2	16	20	595.998	14705.2	0	0.957426	16155.1	16	12	592.049	15563.1	0	0.961819	18019.5	12	10	591.831	17427.7	0	0.963384	16619.1	16	21	512.184
cg09546548	67801307	67801307	0.105427	9242.77	16	16	8257.79	984.982	0	0.09839	9960.93	13	13	8971.03	989.895	0	0.0892138	9308.82	17	17	8469.42	839.397	0	0.107929	9419.33	22	22	8391.92	1027.41	0	0.0796929	8745.8	20	20	8040.85	704.947	0	0.103593	10271.6	15	15	9197.22	1074.43	0	0.0766348	8396.95	15	15	7745.79
cg09595415	60769402	60769402	0.197902	7560.91	23	23	6044.8	1516.11	0	0.241635	7060.16	7	7	5330.01	1730.14	0	0.144822	6838.6	12	12	5833.74	1004.87	0	0.164956	7993.86	8	8	6658.73	1335.13	0	0.163221	7762.89	15	15	6479.49	1283.39	0	0.211459	8087.11	11	11	6355.87	1731.24	0	0.155905	7538.8	13	13	6347.88
cg09703571	58734492	58734492	0.0759978	14561.6	17	17	13447.4	1114.25	0	0.0711309	15143.6	14	14	14059.3	1084.29	0	0.0756127	14117.2	12	12	13042.2	1075	0	0.0705479	15564.7	17	17	14459.5	1105.11	0	0.0757803	14592.9	16	16	13479.4	1113.43	0	0.0663759	14399.7	9	9	13437.3	962.431	0	0.0639592	14352.3	18	18	13427.9
cg09728865	18685475	18685475	0.541455	13952.3	5	5	6343.6	7608.67	0	0.425131	16310.1	18	18	9333.68	6976.46	0	0.408198	15008.5	19	19	8841.26	6167.27	0	0.373824	15788.7	12	12	9849.13	5939.58	0	0.425967	15914.4	16	16	9092.77	6821.57	0	0.351644	16254.2	9	9	10503.4	5750.86	0	0.428206	15871.7	10	10	9032.55
cg09730640	38669497	38669497	0.330496	14975.9	10	10	9993.38	4982.52	0	0.255626	15472.4	11	11	11491.6	3980.69	0	0.224704	12989.1	12	12	10048	2941.18	0	0.267917	12892.6	16	16	9411.67	3480.94	0	0.28459	13069.1	13	13	9321.33	3747.81	0	0.32488	13149.1	14	14	8844.74	4304.36	0	0.23191	13756.1	9	9	10542.8
cg09732580	31644395	31644395	0.856669	3073.79	14	14	354.903	2718.89	0	0.847926	3258.74	9	9	410.776	2847.97	0	0.876006	2829.67	11	11	263.261	2566.41	0	0.855643	3792.59	9	9	461.923	3330.66	0	0.895932	3436.43	9	9	268.028	3168.4	0	0.879355	3015.04	20	20	275.814	2739.23	0	0.865769	3308.28	12	12	357.498
cg09748856	53707382	53707382	0.073673	12678.4	11	11	11737	941.423	0	0.0942511	13802.6	21	21	12492.3	1310.34	0	0.0989199	12019.1	10	10	10820.3	1198.83	0	0.0889896	12766.4	21	21	11621.5	1144.98	0	0.0841759	12060.5	9	9	11036.9	1023.62	0	0.0873077	12238.9	14	14	11161.6	1077.28	0	0.0773373	12761.1	11	11	11766.5
cg09804407	38775346	38775346	0.813625	5866.7	12	12	1012.05	4854.65	0	0.762977	5856.37	11	11	1311.8	4544.57	0	0.813108	6732.79	19	19	1176.99	5555.8	0	0.847228	5749.81	9	9	793.685	4956.12	0	0.839982	6347.22	15	15	931.674	5415.54	0	0.818171	6239.83	18	18	1052.77	5187.07	0	0.865532	5739.33	18	18	685.204
cg09829904	70657476	70657476	0.901859	7358.22	21	21	631.956	6726.26	0	0.876442	7494.36	15	15	838.341	6656.02	0	0.842853	7439.45	8	8	1084.8	6354.65	0	0.847596	7927.94	14	14	1123.49	6804.45	0	0.868105	7380.9	12	12	886.697	6494.21	0	0.891648	7562.14	13	13	730.205	6831.93	0	0.854576	8128.04	12	12	1096.56
cg09856092	69773355	50633420	0.0126368	15663.8	14	22	15464.6	199.204	0	0.0205591	15742.7	12	20	15417	325.711	0	0.00355951	15440.2	24	16	15384.9	55.3155	0	0.022369	15431.4	16	20	15083.9	347.421	0	0.0179965	14487.3	15	12	14224.8	262.521	0	0.0210775	15780.3	12	12	15445.6	334.716	0	0.0172659	15760.8	9	8	15487
cg09898573	60652492	60652492	0.824027	4599.46	11	11	726.979	3872.48	0	0.839761	4805.92	17	17	686.119	4119.8	0	0.874821	4373.1	18	18	459.938	3913.17	0	0.862347	5041.47	16	16	607.741	4433.73	0	0.899878	4565.94	9	9	367.162	4198.78	0	0.84687	4430.14	12	12	593.701	3836.44	0	0.807487	4222.73	17	17	732.183
cg10051237	34608389	34608389	0.454475	17869.1	12	12	9702.59	8166.5	0	0.649672	17134.7	17	17	5937.78	11196.9	0	0.641293	16213.6	16	16	5751.79	10461.8	0	0.688836	16142	17	17	4953.92	11188.1	0	0.631843	17671.7	10	10	6442.78	11228.9	0	0.613005	16917.9	11	11	6485.83	10432	0	0.598026	17876	13	13	7125.89
cg10067523	74698434	74698434	0.832204	10491.5	8	8	1677.2	8814.25	0	0.749554	11364.9	12	12	2771.34	8593.58	0	0.759723	12104.1	12	12	2832.36	9271.72	0	0.780412	11506.2	11	11	2448.58	9057.6	0	0.782133	12244.3	13	13	2589.41	9654.88	0	0.784408	11418.1	14	14	2383.22	9034.89	0	0.716184	12590.1	16	16	3501.64
cg10076560	19623402	67797490	0.232827	15367.7	13	13	11766.4	3601.3	0	0.217976	15370.1	9	13	11998	3372.1	0	0.2176	14217.1	14	11	11101.7	3115.41	0	0.224357	14868.4	11	14	11510.1	3358.26	0	0.218149	15420	15	26	12034.3	3385.68	0	0.239734	16041.5	19	17	12171.8	3869.66	0	0.21652	14263.2	13	12	11153.3
cg10172760	69736324	69736324	0.0651701	8459.57	11	11	7901.74	557.828	0	0.127064	9547.73	14	14	8321.85	1225.88	0	0.0658893	8182.33	10	10	7636.61	545.717	0	0.105438	9207.94	15	15	8226.53	981.411	0	0.0736812	9624.81	6	6	8908.27	716.536	0	0.0927991	8276.68	11	11	7499.33	777.348	0	0.0758293	8854.48	8	8	8175.47
cg10213302	58784432	72762391	0.033168	6906.87	15	9	6674.47	232.404	0	0.0299859	7850.63	16	11	7612.23	238.407	0	0.0487431	7423.55	17	21	7056.83	366.721	0	0.055626	7482.75	14	19	7060.96	421.798	0	0.073039	7352.42	16	12	6808.1	544.318	0	0.0653184	8173.44	17	16	7633.03	540.408	0	0.0783156	7098.39	19	16	6534.65
cg10239257	46698374	46698374	0.742189	19293.9	6	6	4899.95	14393.9	0	0.728256	19878	17	17	5328.9	14549.1	0	0.708154	19982.5	12	12	5761.01	14221.5	0	0.752983	18897.9	13	13	4592.8	14305.1	0	0.743821	19384.5	19	19	4891.52	14493	0	0.711732	20031.5	11	11	5703.27	14328.3	0	0.751887	18166.1	18	18	4432.06
cg10252249	51767492	47795418	0.976962	17409.7	10	19	303.385	17106.3	0	0.960375	18835.2	25	14	650.302	18185	0	0.967215	17323	12	11	471.206	16851.8	0	0.951997	18313.5	13	20	783.898	17529.6	0	0.967244	17804.6	16	12	486.49	17318.1	0	0.949203	16924.7	8	19	764.799	16159.9	0	0.965075	18019.3	17	17	532.809
cg10267609	27741501	71708483	0.969363	18484.7	10	14	469.388	18015.3	0	0.964587	19096	17	22	579.787	18516.3	0	0.946258	17676.4	17	16	855.342	16821	0	0.953804	18737.2	14	11	770.197	17967	0	0.956257	18406.8	12	16	709.541	17697.2	0	0.956597	19243.4	17	12	739.555	18503.8	0	0.948841	18787	14	15	866.245
cg10338539	32639331	32639331	0.0922213	5217.46	12	12	4727.08	490.383	0	0.0986529	5930.54	15	15	5335.61	594.93	0	0.0960985	5704.16	22	22	5146.39	557.771	0	0.105488	5278.6	17	17	4711.22	567.378	0	0.0924951	5506.47	10	10	4987.9	518.571	0	0.128712	5430.61	16	16	4718.75	711.857	0	0.0818676	5407.75	10	10	4956.85
cg10363397	69793439	59621340	0.970007	10181.1	19	9	208.362	9972.77	0	0.964438	9825.04	19	11	252.957	9572.09	0	0.960378	10541.7	17	14	321.649	10220	0	0.97454	9901	11	15	154.627	9746.37	0	0.966493	10007	15	14	238.655	9768.35	0	0.966141	10971.8	15	14	274.879	10696.9	0	0.886345	10871.6	20	8	1146.97
cg10422744	46777331	46777331	0.823213	11921.4	12	12	2025.24	9896.19	0	0.774435	12197.8	11	11	2673.96	9523.85	0	0.783856	11869.5	12	12	2487.15	9382.4	0	0.796765	12059.6	15	15	2371.27	9688.36	0	0.823963	11595.4	8	8	1958.81	9636.54	0	0.792469	12099.8	7	7	2431.84	9667.97	0	0.803359	11747.9	16	16	2229.78
cg10465579	71783483	71783483	0.142184	13853.8	8	8	11869.8	1984.02	0	0.0936313	13443.6	11	11	12175.5	1268.11	0	0.102108	13733.5	16	16	12321	1412.51	0	0.106533	12691.6	8	8	11328.9	1362.73	0	0.119755	14366.5	8	8	12634	1732.43	0	0.130953	14149.5	8	8	12283.5	1866.02	0	0.115559	11950.1	12	12	10557.6
cg10557773	68601318	68601318	0.906596	4684.46	15	15	346.889	4337.57	0	0.919762	5121.91	18	18	318.995	4802.91	0	0.893662	4712.88	23	23	411.793	4301.09	0	0.897572	4583.43	21	21	379.716	4203.71	0	0.922097	4859.85	19	19	286.387	4573.47	0	0.953927	4769.46	12	12	124.35	4645.11	0	0.925919	4668.13	25	25	253.228
cg10593480	37626432	37626432	0.292445	2677.11	18	18	1864.96	812.153	0	0.352934	3714.75	12	12	2368.4	1346.36	0	0.293249	3322.92	29	29	2319.15	1003.77	0	0.315029	3203.52	16	16	2162.82	1040.7	0	0.292135	3390.71	23	23	2370.95	1019.76	0	0.322865	3110.21	13	13	2073.75	1036.46	0	0.314831	3417.36	15	15	2309.99
cg10620659	66627494	66627494	0.0288866	7244.97	16	16	7032.8	212.172	0	0.0660075	7821.72	24	24	7298.83	522.893	0	0.037614	7416.37	15	15	7133.65	282.721	0	0.0262795	7135.62	17	17	6945.48	190.148	0	0.0176662	7334.14	20	20	7202.8	131.333	0	0.019753	7395.89	13	13	7247.83	148.066	0	0.0281617	7717.29	14	14	7497.14
cg10646950	41622485	41622485	0.854811	5446.07	18	18	705.226	4740.84	0	0.862201	5767.28	22	22	708.505	5058.77	0	0.83125	5245.62	14	14	802.075	4443.54	0	0.881312	5508.49	14	14	565.659	4942.83	0	0.8908	5590.23	20	20	521.37	5068.86	0	0.867595	5231.03	26	26	605.855	4625.17	0	0.878076	5409.73	11	11	571.767
cg10666546	13789312	13789312	0.90813	11954.7	16	16	1007.47	10947.2	0	0.918957	12831.7	11	11	948.031	11883.7	0	0.919432	11986.5	11	11	873.78	11112.7	0	0.906279	12589.1	18	18	1089.24	11499.9	0	0.916843	13619.9	12	12	1040.9	12579	0	0.879828	14332	5	5	1634.31	12697.6	0	0.926238	12688.9	10	10	843.328
cg10691859	50703355	50703355	0.874717	3923.93	11	11	404.131	3519.8	0	0.879555	4010.64	17	17	395.106	3615.54	0	0.861011	3766.5	20	20	437.402	3329.1	0	0.817452	3868.14	14	14	624.378	3243.77	0	0.836741	4093.99	18	18	584.706	3509.29	0	0.814625	3415.19	21	21	551.628	2863.56	0	0.79716	3573.34	13	13	645.1
cg10698069	32701326	63736454	0.00382233	6516.9	13	9	6491.6	25.292	0	0.00940643	6502.01	16	20	6439.9	62.1013	0	0.00672298	6093.85	18	18	6052.2	41.6411	0	0.0185983	6111.33	16	16	5995.81	115.52	0	0.017656	6463.31	16	15	6347.42	115.882	0	0.0248151	6364	21	8	6203.6	160.405	0	0.0167111	6169.46	20	14	6064.69
cg10799208	28633354	28633354	0.946697	8026.12	16	16	333.151	7692.97	0	0.908811	7857.99	9	9	625.678	7232.32	0	0.936847	6219.82	14	14	299.113	5920.71	0	0.918821	6846.12	13	13	463.88	6382.24	0	0.921973	7604.73	10	10	501.176	7103.55	0	0.917449	6287.29	8	8	427.278	5860.01	0	0.926585	7099.3	9	9	428.539
cg10811597	26631434	26631434	0.0739321	20577.9	9	9	19049.1	1528.76	0	0.0853886	22402	14	14	20480.6	1921.41	0	0.0972369	20782.5	12	12	18752	2030.55	0	0.119665	21659.1	24	24	19055.3	2603.8	0	0.0662948	21181.6	12	12	19770.8	1410.86	0	0.113538	23650	18	18	20953.4	2696.51	0	0.0655149	21863.3	18	18	20424.3
cg10835413	28657307	28657307	0.665271	6303.85	13	13	2043.55	4260.29	0	0.723631	7900.05	6	6	2110.96	5789.08	0	0.71739	7031.93	23	23	1915.56	5116.38	0	0.746373	7486.74	6	6	1824.2	5662.54	0	0.756396	7021.36	18	18	1634.79	5386.57	0	0.740566	7694.97	17	17	1922.28	5772.69	0	0.810071	7123.04	15	15	1271.87
cg10841270	11655423	52724450	0.850966	3105.97	12	21	377.8	2728.17	0	0.788863	3003.03	16	22	555.163	2447.87	0	0.857821	2980.89	21	12	338.039	2642.85	0	0.78516	2547.43	18	16	468.773	2078.65	0	0.753787	3303.54	7	15	737.996	2565.55	0	0.794111	3133.06	16	18	565.652	2567.41	0	0.841939	2932.17	9	16	379.269
cg10959847	19781334	19781334	0.856802	15628.7	13	13	2152.31	13476.4	0	0.832181	16556.2	7	7	2695.23	13861	0	0.798978	16005.8	23	23	3137.62	12868.2	0	0.84759	16699	14	14	2460.32	14238.6	0	0.853735	15783.3	17	17	2223.17	13560.1	0	0.844523	16058	10	10	2412.2	13645.8	0	0.862985	14637.5	11	11	1919.26
cg10990737	42615324	42615324	0.0481514	10755.4	10	10	10232.6	522.701	0	0.0395589	13086.7	9	9	12565	521.651	0	0.0429151	11977.9	14	14	11459.5	518.322	0	0.0491826	11768.7	6	6	11185	583.735	0	0.0505052	10779.5	12	12	10230.1	549.473	0	0.0606203	11783.8	16	16	11063.4	720.399	0	0.0480639	12758	10	10	12140
cg11021362	46741490	46741490	0.871298	3576.87	8	8	373.221	3203.65	0	0.88924	4137.67	17	17	369.363	3768.31	0	0.871326	3766	12	12	397.452	3368.55	0	0.86898	4069.3	14	14	446.264	3623.04	0	0.885882	3921.3	13	13	358.901	3562.4	0	0.788159	3757.22	11	11	717.116	3040.11	0	0.907738	3666.43	10	10	247.499
cg11131351	65756460	69759448	0.787003	5685.32	13	6	1132.26	4553.06	0	0.840888	7809.22	12	26	1158.45	6650.77	0	0.720348	7404.08	14	13	1998.53	5405.56	0	0.807143	7497.43	12	17	1365.22	6132.22	0	0.729629	6431.76	15	9	1666	4765.77	0	0.835706	7730.27	9	12	1186.47	6543.8	0	0.8276	7073.19	9	8	1136.66
cg11225091	21723504	21723504	0.078049	13510.2	23	23	12447.9	1062.26	0	0.126032	14780.8	19	19	12905.3	1875.46	0	0.0718333	13766.8	13	13	12770.7	996.099	0	0.0719003	14772.4	16	16	13703	1069.33	0	0.0704328	13720.4	15	15	12747	973.407	0	0.068557	14312.2	16	16	13324.1	988.058	0	0.0687769	14130.5	24	24	13151.8
cg11684211	53603341	53603341	0.0624121	6091.18	14	14	5704.78	386.405	0	0.0789514	7576.99	16	16	6970.88	606.109	0	0.101814	7251.09	15	15	6502.65	748.444	0	0.153887	7924.99	11	11	6690.05	1234.94	0	0.0725675	6380.68	4	4	5910.39	470.287	0	0.0918683	6956.45	15	15	6308.19	648.265	0	0.129736	6166.26	14	14	5353.3
cg11816202	57735309	57735309	0.139265	4833.74	15	15	4146.64	687.098	0	0.114907	5455.78	14	14	4817.38	638.401	0	0.168889	5168.56	14	14	4278.76	889.804	0	0.191204	5610.24	7	7	4518.43	1091.82	0	0.0539818	5302.48	5	5	5010.85	291.636	0	0.169841	5494.01	6	6	4543.92	950.092	0	0.149705	4550.81	14	14	3854.56
cg11898347	24804430	24804430	0.0610262	6991.61	10	10	6558.84	432.774	0	0.0504256	7658.73	10	10	7267.49	391.238	0	0.0498445	7110.99	8	8	6751.57	359.428	0	0.0889387	6842.66	9	9	6225.19	617.471	0	0.0690505	6892.57	11	11	6409.73	482.841	0	0.0788329	7160.08	12	12	6587.74	572.333	0	0.0624721	6523.32	10	10	6109.55
cg12456573	53741462	53741462	0.684218	16107	19	19	5017.87	11089.1	0	0.667005	16915.8	18	18	5566.18	11349.6	0	0.661393	16655.6	12	12	5573.55	11082	0	0.66044	16628.3	14	14	5580.26	11048	0	0.689764	16164	18	18	4945.67	11218.3	0	0.670604	16646.5	18	18	5416.23	11230.3	0	0.703754	15039.7	14	14	4385.08
cg13252613	34612508	34612508	0.83364	6261.12	10	10	958.238	5302.88	0	0.896903	6526.24	13	13	583.145	5943.09	0	0.852223	6725.21	22	22	908.609	5816.6	0	0.848325	6295.38	12	12	870.019	5425.36	0	0.867883	6228.96	13	13	736.16	5492.8	0	0.844415	6359.77	22	22	905.043	5454.73	0	0.849468	6410.23	11	11	879.995
cg13268984	42676334	16664423	0.0276132	6108.01	12	11	5936.59	171.423	0	0.0191866	7214.93	14	16	7074.58	140.349	0	0.0274315	6251.64	14	13	6077.41	174.235	0	0.0313105	6854.54	10	13	6636.79	217.75	0	0.0521946	7060.1	11	14	6686.38	373.719	0	0.0160003	7077.76	6	10	6962.91	114.846	0	0.0163848	5970.53	7	9	5871.06
cg13308744	11718491	11718491	0.210763	8540.14	14	14	6719.11	1821.02	0	0.330771	9249.81	11	11	6157.16	3092.64	0	0.211509	7386.47	9	9	5803.01	1583.46	0	0.272359	9118.62	27	27	6607.84	2510.78	0	0.341644	8998.73	16	16	5890.2	3108.53	0	0.29253	8147.78	14	14	5735.06	2412.72	0	0.297466	8945.92	20	20	6255.07
cg13365400	61745505	61745505	0.703827	6549.96	13	13	1869.54	4680.42	0	0.699842	6620.88	11	11	1917.33	4703.55	0	0.705306	6635.2	17	17	1884.83	4750.37	0	0.752007	6301.57	22	22	1487.55	4814.02	0	0.71978	6028.58	8	8	1617.35	4411.23	0	0.688112	6404.98	17	17	1928.83	4476.16	0	0.734822	6767.2	14	14	1721.03
cg13419214	28613324	28613324	0.708703	12253.9	9	9	3498.66	8755.24	0	0.672011	13578.7	16	16	4386.46	9192.23	0	0.697346	12675.6	18	18	3766.58	8909	0	0.674371	13394.9	16	16	4294.31	9100.54	0	0.737683	13501.3	10	10	3467.85	10033.4	0	0.662035	13339.3	10	10	4442	8897.27	0	0.715389	12852.6	16	16	3586.44
cg13618458	66692478	66692478	0.799571	5419.77	12	12	1006.32	4413.45	0	0.783709	5946.03	19	19	1207.7	4738.33	0	0.806611	5586.87	14	14	999.777	4587.1	0	0.796845	5416.63	9	9	1020.73	4395.9	0	0.785231	5485.78	14	14	1099.65	4386.12	0	0.750212	5753.92	10	10	1362.24	4391.69	0	0.810508	5204.73	20	20	905.203
cg13654344	37611399	37611399	0.572756	10924.9	8	8	4610.3	6314.56	0	0.309982	12252.9	16	16	8423.7	3829.17	0	0.304068	11832.4	15	15	8204.11	3628.25	0	0.310655	12299.7	6	6	8447.7	3852.04	0	0.322153	11713.5	7	7	7907.76	3805.75	0	0.262558	11543.8	10	10	8486.65	3057.19	0	0.392928	11719.8	17	17	7075.48
cg13765957	26740473	26740473	0.934224	9635.64	14	14	540.368	9095.27	0	0.940799	9983.56	10	10	496.961	9486.59	0	0.952348	9629.89	4	4	363.648	9266.24	0	0.903654	9744.57	8	8	848.489	8896.08	0	0.930966	10243.9	14	14	614.079	9629.78	0	0.909084	10615.2	10	10	874.189	9741.06	0	0.922301	9887.79	20	20	676.038
cg13805219	33633498	33633498	0.750893	13468.4	17	17	3279.99	10188.5	0	0.744574	14524.3	11	11	3635.42	10888.8	0	0.711346	14342.1	11	11	4068.76	10273.3	0	0.630913	14173.7	16	16	5168.25	9005.47	0	0.742247	14276.3	20	20	3605.53	10670.8	0	0.663268	14776.8	15	15	4909.49	9867.29	0	0.645477	15097.9	14	14	5287.99
cg13808036	47649309	47649309	0.844462	7138.01	9	9	1025.78	6112.23	0	0.869317	8039.52	10	10	963.701	7075.82	0	0.877016	7593.07	7	7	846.122	6746.95	0	0.871226	7280.73	14	14	850.446	6430.28	0	0.845647	8100.3	8	8	1165.74	6934.56	0	0.863163	7900.76	23	23	994.8	6905.96	0	0.841389	7949.64	18	18	1176.76
cg13845521	57687487	57687487	0.154054	12952	16	16	10941.3	2010.71	0	0.131669	12634.5	15	15	10957.8	1676.73	0	0.172327	11912.1	18	18	9842.06	2070	0	0.128722	12297.4	17	17	10701.5	1595.82	0	0.12718	11767.9	14	14	10258.5	1509.36	0	0.156682	12863.6	13	13	10832.5	2031.17	0	0.111759	12205.6	13	13	10830.4
cg13851368	36601306	32634316	0.757325	11481.1	8	18	2710.46	8770.69	0	0.835765	12790.4	7	20	2017.05	10773.3	0	0.740106	11411.9	17	6	2891.86	8519.99	0	0.665957	12205.3	23	22	4010.49	8194.78	0	0.780908	11697.3	13	23	2484.7	9212.6	0	0.876833	12425.2	18	15	1442.7	10982.5	0	0.784351	12232.8	12	24	2559.56
cg13861458	20745423	20745423	0.744119	18397.7	16	16	4633.2	13764.5	0	0.712563	19172.8	14	14	5439.7	13733.1	0	0.693832	19163.6	12	12	5797.89	13365.7	0	0.687405	19693	13	13	6087.2	13605.8	0	0.731917	18426.8	17	17	4866.73	13560.1	0	0.735563	19430.9	13	13	5064.69	14366.2	0	0.74479	18192.4	14	14	4568.41
cg13884608	22723452	22723452	0.819675	8219.15	10	10	1400.15	6819	0	0.847538	6964.94	16	16	977.132	5987.81	0	0.808053	7689.56	17	17	1395.18	6294.38	0	0.835878	7849.69	14	14	1204.72	6644.97	0	0.859635	7243.42	13	13	930.756	6312.66	0	0.809177	6876.85	12	12	1231.35	5645.5	0	0.806627	7592.86	16	16	1387.6
cg14005657	63658460	63658460	0.698772	18212.6	15	15	5416.28	12796.3	0	0.698035	18938.7	12	12	5649.01	13289.7	0	0.642866	19110.7	12	12	6760.78	12349.9	0	0.632154	19590.7	11	11	7143.16	12447.6	0	0.724932	17752.8	19	19	4810.74	12942.1	0	0.724092	17666.7	8	8	4801.97	12864.7	0	0.685918	18619.8	16	16	5779.55
cg14029254	22794318	22794318	0.791749	6256.94	9	9	1223.84	5033.1	0	0.902421	6430.67	16	16	537.255	5893.41	0	0.860471	6166.94	11	11	774.417	5392.52	0	0.874631	6997.19	10	10	789.77	6207.42	0	0.892062	7417.07	10	10	711.377	6705.69	0	0.860914	6480.72	12	12	815.287	5665.44	0	0.869155	6838.02	16	16	807.808
cg14133106	27738492	27738492	0.850534	8512.04	8	8	1187.21	7324.84	0	0.865669	8685.03	19	19	1080.11	7604.92	0	0.890661	8215.88	11	11	809.245	7406.64	0	0.893069	8422.35	12	12	811.3	7611.05	0	0.897343	8456.52	14	14	778.384	7678.13	0	0.858309	8471.28	21	21	1114.47	7356.81	0	0.894035	8715.74	13	13	834.162
cg14151065	69684374	69684374	0.886482	6236.99	18	18	619.363	5617.63	0	0.853172	7518.07	19	19	1018.54	6499.52	0	0.859257	6353.06	16	16	808.221	5544.84	0	0.84884	6984.01	11	11	970.82	6013.19	0	0.848469	7404.94	15	15	1037.23	6367.7	0	0.821485	6750.36	13	13	1122.89	5627.47	0	0.846281	6618.1	14	14	932.703
cg14157445	10688348	10688348	0.0201915	9433.71	13	13	9241.21	192.5	0	0.0243959	9827.71	13	13	9585.52	242.195	0	0.028893	10329.9	13	13	10028.5	301.35	0	0.0240942	10040.6	9	9	9796.28	244.33	0	0.0215308	9139.33	12	12	8940.4	198.93	0	0.016185	10338.5	15	15	10169.6	168.947	0	0.00807104	8773.02	13	13	8701.41
cg14170959	68782424	68782424	0.606998	6918.63	14	14	2658.34	4260.29	0	0.61616	8065.82	12	12	3034.37	5031.45	0	0.551854	6939.32	16	16	3054.65	3884.68	0	0.620439	7645.89	12	12	2840.04	4805.85	0	0.583183	6722.23	23	23	2743.62	3978.61	0	0.629093	6935.29	26	26	2509.44	4425.85	0	0.601319	7264.09	24	24	2835.92
cg14180491	20697418	34741424	0.0693641	10555.2	13	19	9816.09	739.088	0	0.098327	10851.6	16	7	9774.74	1076.84	0	0.0882601	10590	7	11	9646.49	943.5	0	0.0522054	11492.7	3	17	10887.5	605.203	0	0.0439033	10611.9	12	10	10141.6	470.287	0	0.0628552	11029	5	12	10329.5	699.518	0	0.0663659	10011.5	11	13	9340.39
cg14210405	64629454	39713301	0.492899	2884.69	11	23	1413.54	1471.15	0	0.469086	3164.68	8	19	1633.26	1531.42	0	0.44378	3021.17	11	14	1636.06	1385.11	0	0.302483	3134.38	15	34	2156.04	978.344	0	0.471735	3394.37	13	24	1745.95	1648.42	0	0.601094	3358.07	14	16	1279.44	2078.62	0	0.253933	3743.85	18	12	2767.77
cg14248084	29672416	29672416	0.649972	15532	15	15	5371.63	10160.4	0	0.653361	16136.3	13	13	5528.13	10608.1	0	0.65636	14410	9	9	4886.2	9523.76	0	0.660667	14923.5	11	11	4997.96	9925.54	0	0.596529	15424.6	6	6	6163.73	9260.89	0	0.68051	14599.3	15	15	4596.27	10003	0	0.660586	15139.7	12	12	5072.57
cg14273923	16749405	16749405	0.75635	17747.4	15	15	4248.53	13498.9	0	0.502811	20380.1	13	13	10082.5	10297.6	0	0.610807	18244.2	12	12	7039.41	11204.7	0	0.645164	19507.4	10	10	6857.4	12650	0	0.701081	18619.1	5	5	5495.5	13123.6	0	0.656281	18682.4	14	14	6355.87	12326.5	0	0.493406	20367.9	12	12	10268.9
cg14303457	42658429	42658429	0.670459	13648.1	11	11	4430.56	9217.52	0	0.589141	15875.9	17	17	6463.85	9412.07	0	0.652963	13465.1	10	10	4607.58	8857.5	0	0.677899	14250.6	13	13	4522.34	9728.23	0	0.677911	14579.4	13	13	4628.08	9951.35	0	0.656235	14616.6	8	8	4959.04	9657.53	0	0.668903	14103.6	18	18	4602.78
cg14442616	50746479	50746479	0.904445	6421.85	8	8	523.196	5898.65	0	0.927366	6516.16	14	14	380.555	6135.61	0	0.909061	6124.89	12	12	466.084	5658.81	0	0.934437	6545.15	7	7	335.677	6209.47	0	0.924316	6788.06	20	20	421.319	6366.74	0	0.896348	7647.97	10	10	703.091	6944.88	0	0.905118	7076.64	15	15	580.934
cg14463736	31733355	31733355	0.363683	7117.13	7	7	4492.38	2624.74	0	0.292474	7887.88	10	10	5551.63	2336.25	0	0.219111	7351.78	6	6	5719.01	1632.77	0	0.244421	7148.35	11	11	5376.7	1771.65	0	0.331408	6776.74	16	16	4497.74	2279.01	0	0.344979	6811.29	15	15	4427.05	2384.25	0	0.326877	8050.85	12	12	5386.53
cg14466580	64807429	51623423	0.953582	13251.6	11	12	519.761	12731.9	0	0.948635	12262.8	4	16	535.016	11727.8	0	0.923146	11837.5	13	13	817.44	11020.1	0	0.937925	12736.1	4	16	696.798	12039.4	0	0.931752	12057.6	11	16	729.735	11327.9	0	0.96912	13371.8	13	12	316.017	13055.8	0	0.952277	11671.4	17	22	461.768
cg14467015	53763328	53763328	0.440988	8483.82	8	8	4698.46	3785.36	0	0.423319	9409.15	9	9	5383.74	4025.41	0	0.406147	8736.22	4	4	5147.42	3588.8	0	0.359059	9406.72	12	12	5993.25	3413.47	0	0.396115	9310.23	12	12	5582.7	3727.53	0	0.405809	8694.24	5	5	5125.46	3568.78	0	0.408706	9147.85	9	9	5368.2
cg14492024	34697326	34697326	0.0313715	11724.4	18	18	11353.5	370.949	0	0.0382021	13262.4	16	16	12752	510.473	0	0.0389919	12631	13	13	12134.6	496.406	0	0.0357342	12401.9	16	16	11955.2	446.746	0	0.0429901	12524.1	16	16	11981.4	542.713	0	0.0405588	12864.5	20	20	12338.7	525.825	0	0.0307198	11815.1	6	6	11449.1
cg14526044	45715415	45715415	0.897165	4991.6	11	11	423.594	4568.01	0	0.881448	5898.43	13	13	611.127	5287.3	0	0.87217	6011.26	14	14	681.2	5330.06	0	0.873665	5432.38	6	6	598.933	4833.45	0	0.868196	5749.51	12	12	670.989	5078.52	0	0.873615	6202.52	12	12	696.547	5505.98	0	0.863019	5740.97	15	15	700.1
cg14671357	33748352	33748352	0.848609	7495.06	5	5	1049.83	6445.24	0	0.906925	7540.39	9	9	611.127	6929.26	0	0.916519	7404.97	8	8	526.522	6878.45	0	0.891108	7558.88	13	13	733.987	6824.89	0	0.885902	8137.54	18	18	839.884	7297.65	0	0.87837	8301.46	12	12	921.873	7379.59	0	0.881205	8091.6	9	9	873.12
cg14720093	31668374	31668374	0.499447	4575.76	12	12	2240.47	2335.29	0	0.537233	5799.96	11	11	2630.31	3169.65	0	0.53347	5423.56	13	13	2476.91	2946.66	0	0.510516	5234.63	22	22	2511.22	2723.41	0	0.501573	4811.46	13	13	2348	2463.45	0	0.495141	5196.43	14	14	2573.95	2622.48	0	0.542032	4964.69	18	18	2219.47
cg14741114	16799481	51609383	0.0200387	13573.4	21	13	13299.4	273.996	0	0.0263099	13779	14	17	13413.9	365.156	0	0.00935488	13136.7	13	17	13012.8	123.828	0	0.0106516	13912.5	11	16	13763.3	149.256	0	0.011285	12821.4	11	21	12675.5	145.818	0	0.0187324	13428.5	17	14	13175	253.421	0	0.0128894	12144	12	17	11986.1
cg14742615	14627388	14627388	0.908666	8791.48	13	13	712.096	8079.38	0	0.877348	9777.06	17	17	1111.45	8665.61	0	0.879427	9352.6	16	16	1039.73	8312.88	0	0.883014	9229.09	19	19	991.372	8237.72	0	0.874892	9767.72	15	15	1134.53	8633.19	0	0.868098	9837.54	14	14	1210.78	8626.76	0	0.863357	9009.02	15	15	1144.68
cg14778208	32639412	32639412	0.658344	3536.86	20	20	1142.56	2394.31	0	0.701592	4173.49	14	14	1175.24	2998.25	0	0.754334	4076.5	17	17	926.023	3150.48	0	0.778876	4224.81	18	18	856.318	3368.49	0	0.781888	4074.51	14	14	810.51	3264	0	0.613387	3711.2	6	6	1373.46	2337.74	0	0.792712	4356.83	15	15	823.849
cg14931215	74748349	74748349	0.900022	6144.78	14	14	524.341	5620.44	0	0.905301	6534.74	18	18	528.3	6006.44	0	0.9105	6442.41	18	18	485.547	5956.87	0	0.91408	6519.78	20	20	468.773	6051.01	0	0.91838	6961.91	14	14	476.393	6485.52	0	0.895653	6422.59	20	20	580.611	5841.98	0	0.895588	6926.44	15	15	633.642
cg14933403	32771472	32771472	0.740133	2597.71	22	22	601.045	1996.66	0	0.702569	2862.89	12	12	781.258	2081.64	0	0.709845	2468.79	10	10	645.348	1823.44	0	0.821676	2694.4	6	6	398.31	2296.09	0	0.760451	2570.56	16	16	539.728	2030.83	0	0.766393	2545.34	15	15	517.969	2027.37	0	0.763776	2574	12	12	531.663
cg14972466	18655424	18655424	0.753939	3051.5	13	13	675.46	2376.04	0	0.782247	3602.67	9	9	706.266	2896.4	0	0.665166	3521.07	13	13	1112.46	2408.61	0	0.724654	3387.36	17	17	860.233	2527.13	0	0.653686	3491.28	11	11	1143.71	2347.57	0	0.65111	3595.35	20	20	1189.27	2406.08	0	0.696644	3360.91	25	25	949.89
cg15027426	26626503	57726305	0.439864	13115.3	20	10	7302.35	5812.94	0	0.33063	13453.6	18	19	8972.4	4481.23	0	0.246191	11713.2	17	13	8804.9	2908.3	0	0.131681	11436.5	9	15	9917.36	1519.14	0	0.144176	12920.8	18	10	11043.5	1877.29	0	0.286754	13500.6	14	19	9600.58	3900.03	0	0.281383	13143.9	14	15	9417.31
cg15059553	12650335	12650335	0.0510955	10349.9	15	15	9815.93	533.942	0	0.071224	9961.91	17	17	9245.26	716.649	0	0.0317272	10227.1	4	4	9899.43	327.65	0	0.0470091	10012.3	14	14	9536.94	475.371	0	0.0499499	9431.17	12	12	8955.08	476.081	0	0.0624467	10098.7	13	13	9461.82	636.875	0	0.0371505	9645.53	15	15	9283.48
cg15183843	61670336	61670336	0.714899	17642.3	20	20	4958.34	12683.9	0	0.738981	16951	17	17	4350.64	12600.4	0	0.7607	16139.2	19	19	3786.04	12353.2	0	0.786002	16474	9	9	3446.8	13027.2	0	0.763691	16124.7	12	12	3734.04	12390.7	0	0.737231	17124.7	19	19	4426.11	12698.6	0	0.761963	15406.1	17	17	3591.02
cg15197499	50711382	50711382	0.0866937	16901.9	18	18	15428	1473.96	0	0.0720972	17420	11	11	16156.8	1263.14	0	0.0719271	16018.8	14	14	14859.4	1159.38	0	0.059371	15999.6	9	9	15043.8	955.853	0	0.0701062	16553.4	12	12	15385.9	1167.51	0	0.0730424	18144.2	8	8	16811.5	1332.6	0	0.0613613	16650	11	11	15622.2
cg15273954	37614482	37614482	0.057395	6363.08	15	15	5992.14	370.949	0	0.0922529	6146.96	16	16	5570.66	576.3	0	0.0840367	6393.8	7	7	5848.08	545.717	0	0.0720751	4963.64	11	11	4598.67	364.962	0	0.0875663	5469.14	17	17	4981.47	487.669	0	0.0654887	5740.77	8	8	5358.27	382.505	0	0.0849357	5396.17	8	8	4929.35
cg15281205	51715444	51715444	0.96633	4944.16	15	15	69.8357	4874.32	0	0.926488	5401.72	19	19	304.444	5097.27	0	0.898486	4840.71	13	13	401.55	4439.16	0	0.927423	4810.77	13	13	256.406	4554.36	0	0.90928	4958.44	10	10	358.901	4599.54	0	0.900521	4504.9	17	17	358.091	4146.81	0	0.947958	4551.68	10	10	142.083
cg15295597	19759336	66690478	0.0397648	20024.5	23	9	19224.3	800.249	0	0.0345809	21003.3	19	18	20273.5	729.771	0	0.062974	21290.3	12	19	19943.3	1347.04	0	0.0312558	20001.6	23	12	19373.3	628.293	0	0.0400745	20125.1	16	16	19314.6	810.51	0	0.0465887	21072.2	21	19	20085.8	986.385	0	0.049081	20864.3	7	16	19835.4
cg15329860	25600406	29679465	0.0627982	7507.5	8	12	7029.76	477.737	0	0.0518084	7643.43	15	20	7242.25	401.174	0	0.0847709	7824.14	16	15	7152.4	671.737	0	0.0529246	8012.81	14	17	7583.44	429.367	0	0.0382615	7244.54	13	15	6963.53	281.013	0	0.0411328	7630.16	5	17	7312.2	317.963	0	0.0541578	7564.62	7	11	7149.52
cg15345074	48773449	29760424	0	8832.5	11	14	8832.5	0	0	0.0350864	10108.2	16	19	9750.05	358.17	0	0.0465576	9624.9	13	15	9172.13	452.768	0	0.0720876	9851.09	20	22	9133.74	717.35	0	0.0335038	9242.39	10	19	8929.38	313.006	0	0.0344105	10143.4	10	14	9790.92	352.481	0	0.0680111	10396.1	18	9	9682.23
cg15422579	13738391	14619309	0.025487	6956.7	16	15	6776.84	179.854	0	0.0703064	7213.69	17	17	6699.49	514.199	0	0.0403671	6795.17	16	18	6516.83	278.338	0	0.0390334	6788.09	18	14	6519.23	268.866	0	0.0230512	6435.3	16	19	6284.65	150.646	0	0.0174846	6468.41	13	9	6353.56	114.846	0	0.0429913	6933.35	10	20	6630.98
cg15429127	66807331	34630346	0	10482.1	12	14	10482.1	0	0	0.00959152	11165.8	21	14	11057.8	108.056	0	0.0135382	11151	12	16	10998.7	152.319	0	0.0142806	10709.6	21	15	10555.3	154.368	0	0.00843804	11001	9	13	10907.4	93.6711	0	0.010353	11451.4	27	18	11331.8	119.592	0	0.0157708	10075.1	13	15	9914.63
cg15431336	41711378	41711378	0.765441	9043.55	17	17	2044.7	6998.85	0	0.633173	9933.54	15	15	3580.58	6352.96	0	0.724664	9136.36	18	18	2443.1	6693.26	0	0.748048	9638.58	15	15	2353.65	7284.93	0	0.762139	8713.73	8	8	1996.44	6717.28	0	0.685909	9196.19	11	11	2819.84	6376.34	0	0.769965	10446.3	12	12	2326.03
cg15462332	50633401	50633401	0.786793	15780	17	17	3285.71	12494.2	0	0.783031	15971.1	17	17	3386.94	12584.2	0	0.778071	16196.3	11	11	3516.63	12679.7	0	0.775388	16579.6	15	15	3646.45	12933.1	0	0.776609	15760.3	10	10	3443.06	12317.3	0	0.773832	16509.9	18	18	3656.64	12853.3	0	0.77662	16187.6	14	14	3538.31
cg15516537	46765361	46765361	0.785702	4544.34	6	6	895.271	3649.07	0	0.791608	5546.8	9	9	1076.75	4470.05	0	0.73991	5077.63	11	11	1246.65	3830.98	0	0.780915	5225.46	13	13	1066.73	4158.73	0	0.808814	4479.98	9	9	775.63	3704.35	0	0.754861	4610.13	9	9	1054.64	3555.49	0	0.763459	5166.85	4	4	1145.83
cg15563434	58623357	71692356	0.705592	14996.7	17	10	4344.6	10652.1	0	0.480525	19207.9	19	18	9930	9277.93	0	0.564816	17489.3	14	14	7554.57	9934.69	0	0.557022	17166.5	7	16	7548.68	9617.83	0	0.488125	17283.8	14	15	8798.32	8485.44	0	0.587978	18896.5	16	6	7726.97	11169.5	0	0.56796	17410.3	17	13	7465.15
cg15662272	68692348	68692348	0.0912159	3843.48	18	18	3483.77	359.708	0	0.0541892	3658.91	20	20	3455.22	203.692	0	0.0490349	3900.24	19	19	3704.09	196.151	0	0.0881173	4471.03	19	19	4068.25	402.787	0	0.0483278	3716.55	11	11	3532.1	184.445	0	0.0523612	4032.92	12	12	3816.51	216.405	0	0.0685247	3867.47	13	13	3595.6
cg15682806	60729467	58645414	0.609473	13382.3	11	21	5165.18	8217.08	0	0.624849	13889.6	10	14	5148.2	8741.38	0	0.568304	13278	9	15	5675.24	7602.79	0	0.504992	14661.9	12	18	7207.23	7454.63	0	0.610263	12627.2	18	17	4860.27	7766.98	0	0.654432	13598.4	12	9	4633.72	8964.66	0	0.562984	12792.5	17	16	5534.21
cg15682993	12787453	57768353	0.0496791	14948.3	8	10	14200.7	747.586	0	0.0869695	16128.8	13	18	14717.4	1411.41	0	0.0636487	14690.4	10	11	13749	941.388	0	0.0734382	16451.1	9	16	15235.6	1215.48	0	0.0904144	15240	8	14	13853	1386.95	0	0.0993931	16531.1	13	10	14878	1653.01	0	0.0705048	16314.3	10	16	15157
cg15700967	21707349	21707349	0.664372	8575.51	14	14	2811.75	5763.76	0	0.704028	8281.57	6	6	2380.71	5900.86	0	0.680259	6546.51	11	11	2025.16	4521.35	0	0.742444	7257.01	5	5	1794.84	5462.16	0	0.741606	7565.76	15	15	1880.79	5684.97	0	0.640989	7358.52	14	14	2577.69	4780.83	0	0.722677	7924.96	12	12	2125.51
cg15746461	25674450	48729375	0.0180111	11446	11	10	11238.1	207.956	0	0.0129756	11960.7	14	8	11804.2	156.495	0	0.0080954	11270.5	13	14	11178.4	92.0487	0	0.00601714	12132.7	4	10	12059.1	73.6058	0	0.00484712	11256	16	13	11200.9	55.0438	0	0.00718757	11520.7	8	5	11437.2	83.5246	0	0	11327	10	6	11327
cg15758480	60631394	60631394	0.548025	4586.91	13	13	2018.37	2568.54	0	0.578422	4488.71	12	12	1834.5	2654.21	0	0.515454	4681.21	13	13	2216.72	2464.49	0	0.54265	4323.41	3	3	1923.05	2400.37	0	0.532111	3970.63	8	8	1804.6	2166.02	0	0.557585	4293.48	10	10	1843.74	2449.74	0	0.534522	4375.88	11	11	1983.42
cg15781156	66623406	66623406	0.445866	9883.69	12	12	5432.3	4451.39	0	0.431474	10441.3	5	5	5893.01	4548.3	0	0.435982	9305.33	14	14	5204.78	4100.55	0	0.402967	9433.82	15	15	5592	3841.81	0	0.42733	9190.05	12	12	5220.13	3969.92	0	0.426029	9515.54	17	17	5419.04	4096.5	0	0.391242	9292.87	9	9	5617.99
cg15794778	61777491	61777491	0.581591	12588.7	13	13	5209.06	7379.64	0	0.433844	12840	9	9	7226.07	5613.96	0	0.295076	13031.6	10	10	9156.77	3874.81	0	0.208569	10585.3	5	5	8356.69	2228.62	0	0.214583	11326.2	20	20	8874.31	2451.86	0	0.366078	13213.7	15	15	8339.86	4873.85	0	0.408503	12428.2	17	17	7310.37
cg15810474	17788302	59762412	0.708319	29743.2	17	15	8604.68	21138.5	0	0.725518	31961	14	23	8700.17	23260.9	0	0.696714	30090.6	16	9	9056.38	21034.2	0	0.757494	30308.8	19	16	7274.3	23034.5	0	0.741621	29226.1	17	12	7477.26	21748.8	0	0.743787	32472.2	14	15	8245.43	24226.7	0	0.728005	30308.2	14	17	8170.89
cg15849038	23660358	23660358	0.7251	6723.05	10	10	1775.66	4947.39	0	0.700378	7555.61	9	9	2193.79	5361.83	0	0.633982	7147.47	17	17	2552.71	4594.77	0	0.619762	7055.57	20	20	2620.82	4434.75	0	0.669025	7091.1	17	17	2280.08	4811.02	0	0.594831	7420.31	10	10	2947	4473.31	0	0.59753	7066.64	16	16	2784.36
cg15935877	37735391	58602363	0.890195	27679	14	14	2950.27	24728.7	0	0.864537	27276.9	16	14	3608.56	23668.3	0	0.825168	27523.6	16	11	4729.48	22794.1	0	0.839777	28175.3	17	12	4430.35	23745	0	0.855146	26273.2	15	18	3720.27	22552.9	0	0.873122	27135.4	9	12	3355.58	23779.8	0	0.854588	29152.1	16	18	4153.62
cg16292375	24702445	24702445	0.324158	21014.1	10	10	14169.8	6844.29	0	0.546482	21266.3	16	16	9590	11676.3	0	0.414861	20117.4	14	14	11730	8387.39	0	0.309197	20491.8	15	15	14124.9	6366.9	0	0.360071	21744.2	8	8	13878.7	7865.48	0	0.476061	21916.9	12	12	11435.5	10481.4	0	0.478594	21162.1	13	13	10986.2
cg16552926	51635410	51635410	0.775757	16034.8	7	7	3518.12	12516.7	0	0.71144	17251.4	11	11	4906.93	12344.5	0	0.722126	15518	11	11	4239.83	11278.2	0	0.74075	16306.5	16	16	4153.39	12153.1	0	0.753577	16114.4	16	16	3895.59	12218.8	0	0.750412	16210	10	10	3970.78	12239.2	0	0.720841	16610.8	13	13	4564.97
cg16626452	40780301	40780301	0.654669	22146.3	21	21	7582.33	14564	0	0.621035	23399.2	16	16	8805.38	14593.8	0	0.641382	22796	15	15	8110.89	14685.1	0	0.645723	24325.5	13	13	8553.4	15772.1	0	0.669391	21311.5	12	12	6978.84	14332.6	0	0.691995	22988.2	14	14	7011.28	15976.9	0	0.662365	20789.1	19	19	6952.87
cg16894943	15668458	15668458	0.19383	5394.89	10	10	4329.81	1065.07	0	0.556872	4869.24	11	11	2102.01	2767.23	0	0.327277	5330.93	6	6	3553.51	1777.42	0	0.193039	5418.27	9	9	4353.03	1065.24	0	0.294318	5218.63	7	7	3653.26	1565.37	0	0.415915	6269.23	16	16	3620.17	2649.06	0	0.451201	3938.53	8	8	2116.34
cg17115812	40680399	40680399	0.800683	7030.11	16	16	1321.15	5708.96	0	0.80122	7272.6	10	10	1365.52	5907.07	0	0.811633	7038.19	13	13	1244.6	5793.59	0	0.78466	7285.92	16	16	1490.48	5795.44	0	0.782824	7507.54	10	10	1552.18	5955.36	0	0.787611	7647.53	13	13	1545.49	6102.04	0	0.813487	7169.33	6	6	1255.83
cg17430262	34641308	34641308	0.407998	15735.1	10	10	9274.42	6460.69	0	0.352465	16257.6	13	13	10492.1	5765.48	0	0.380186	15847.9	13	13	9784.7	6063.16	0	0.347076	14833.5	15	15	9650.46	5183.08	0	0.420322	15511.4	13	13	8949.58	6561.81	0	0.463829	16907	12	12	9018.64	7888.33	0	0.27513	16134.6	11	11	11668
cg17560699	37604404	37604404	0.893939	6121.25	23	23	559.831	5561.42	0	0.899261	6214.68	18	18	536.135	5678.54	0	0.909088	5878.81	13	13	443.548	5435.26	0	0.885027	6191.88	17	17	623.4	5568.48	0	0.890253	6966.99	16	16	675.578	6291.41	0	0.894269	6363.7	22	22	583.416	5780.28	0	0.880063	6236.65	19	19	659.996
cg17651935	38698349	38698349	0.865727	5564.41	12	12	660.577	4903.83	0	0.910622	6378.68	19	19	479.052	5899.62	0	0.88915	5644.37	16	16	536.765	5107.61	0	0.863447	5684.92	20	20	689.948	4994.97	0	0.858298	6111.75	19	19	780.22	5331.53	0	0.882793	5459.65	13	13	551.628	4908.02	0	0.868997	6234.93	13	13	729.891
cg17660627	23653451	23653451	0.0450887	11773.2	16	16	11237.8	535.347	0	0.0465978	12747.3	15	15	12148.7	598.657	0	0.0469618	11660.5	18	18	11108.2	552.292	0	0.0413884	11607.9	13	13	11123.3	484.572	0	0.0509706	11911.7	17	17	11299.4	612.242	0	0.0460532	12286.4	16	16	11716	570.435	0	0.0471916	12124.5	15	15	11547.6
cg17741448	15746504	15746504	0.745328	3223.65	12	12	746.441	2477.21	0	0.847186	3066.69	19	19	383.913	2682.78	0	0.892763	3058.22	12	12	238.676	2819.54	0	0.822591	3348.72	14	14	511.834	2836.89	0	0.8024	3471.96	8	8	605.818	2866.14	0	0.778373	3278.94	12	12	648.864	2630.07	0	0.806024	3245.01	12	12	548.851
cg17769199	28743344	28743344	0.775071	8233.8	14	14	1774.52	6459.29	0	0.804559	7742.17	11	11	1432.68	6309.49	0	0.786184	7803.1	12	12	1589.81	6213.29	0	0.779896	7357.25	19	19	1541.37	5815.88	0	0.774135	7499.36	8	8	1616.43	5882.93	0	0.76312	7983.24	12	12	1814.76	6168.48	0	0.733074	7907.02	10	10	2037.28
cg17812515	38646365	38646365	0.104653	14642.2	16	16	13099.4	1542.81	0	0.0963846	15698.4	10	10	14175.7	1522.72	0	0.119408	15400.1	16	16	13549.2	1850.84	0	0.212602	16681.7	19	19	13113.9	3567.84	0	0.212582	16199	12	12	12734.1	3464.86	0	0.124996	15876.5	13	13	13879.5	1997	0	0.161843	16059.2	13	13	13444
cg17816615	49672410	49672410	0.328777	12917.8	8	8	8637.88	4279.96	0	0.333194	13703.5	15	15	9104.23	4599.22	0	0.355795	12660.1	13	13	8120.11	4539.98	0	0.350553	12778.2	11	11	8263.72	4514.49	0	0.353377	11792.8	8	8	7590.16	4202.65	0	0.370695	12989	18	18	8136.98	4852.02	0	0.384885	11956.5	9	9	7316.1
cg17834650	47755452	54736475	0.847131	21814.3	12	8	3250.02	18564.3	0	0.835452	23393.6	14	21	3765.82	19627.7	0	0.783818	22884	15	15	4868.72	18015.2	0	0.783074	24956.5	10	10	5335.4	19621.1	0	0.825267	23319.3	10	10	3992.13	19327.2	0	0.860685	23931.7	14	18	3247.97	20683.7	0	0.814302	21735	9	17	3954.71
cg17837162	69810325	71724461	0.8979	3940.57	10	14	312.543	3628.02	0	0.804446	4664.04	7	13	831.625	3832.42	0	0.76201	4551.24	5	10	1006.95	3544.29	0	0.890098	4175.9	8	11	369.93	3805.97	0	0.815237	4107.63	7	18	677.414	3430.21	0	0.815976	4817.86	12	16	805.002	4012.86	0	0.831267	4831.95	17	12	732.183
cg17913570	26693361	26693361	0.59711	15242.8	8	8	6081.43	9161.31	0	0.644528	15622.6	7	7	5488.95	10133.7	0	0.646629	15306.2	14	14	5344.09	9962.08	0	0.673804	15504.5	15	15	4990.13	10514.4	0	0.676073	14272.2	13	13	4555.56	9716.69	0	0.652654	14160.7	12	12	4853.39	9307.3	0	0.661595	15296.9	25	25	5110.39
cg17939569	73757458	73757458	0.669363	16542.2	12	12	5402.54	11139.7	0	0.631023	19011.9	8	8	6951.85	12060.1	0	0.573321	19002.1	22	22	8050.46	10951.6	0	0.677481	16780.9	6	6	5344.4	11436.5	0	0.706599	16530.9	9	9	4779.53	11751.4	0	0.70195	17303.5	10	10	5087.13	12216.4	0	0.625397	17057.5	13	13	6327.25
cg17972491	10690327	10690327	0.508207	8404.65	20	20	4082.53	4322.12	0	0.650137	8794.86	18	18	3011.98	5782.87	0	0.642351	8617.4	17	17	3017.77	5599.63	0	0.621064	8800.19	20	20	3272.6	5527.59	0	0.651064	8599.18	13	13	2935.46	5663.72	0	0.513042	8430.49	16	16	4053.99	4376.5	0	0.65736	8294.64	14	14	2776.34
cg18032798	71668419	28783406	0.012071	3314.34	15	20	3273.12	41.2145	0	0.0800267	3774.21	14	15	3464.17	310.041	0	0.0718717	4090.28	9	14	3789.11	301.162	0	0.0435912	3222.69	9	8	3077.85	144.84	0	0.0567824	3601.86	21	20	3391.66	210.2	0	0.0142572	4097	9	9	4037.17	59.8376	0	0.0180136	3525.71	13	7	3460.4
cg18058072	19698435	19698435	0.827815	5952.83	10	10	942.21	5010.62	0	0.853806	5438.02	11	11	709.624	4728.39	0	0.822634	5725.21	10	10	933.193	4792.01	0	0.823984	5978.1	16	16	969.842	5008.26	0	0.83196	6137.77	13	13	948.196	5189.57	0	0.83727	5892.29	14	14	875.125	5017.17	0	0.853826	5373.61	13	13	700.1
cg18077436	47779318	69690496	0.0279683	5016.73	13	11	4873.62	143.106	0	0.0190257	6547.79	11	17	6421.31	126.479	0	0.0653654	5337.95	11	15	4982.49	355.453	0	0.0223623	5151.61	13	15	5034.17	117.438	0	0.0298943	6225.23	11	8	6036.15	189.089	0	0.0164622	6147.38	12	7	6044.53	102.846	0	0.0416566	5923.92	13	24	5672.99
cg18085787	61707444	61707444	0.804551	13485.6	7	7	2555.3	10930.4	0	0.756592	15324.5	16	16	3654.45	11670.1	0	0.773889	14055.6	16	16	3100.74	10954.9	0	0.747873	14674	7	7	3624.92	11049	0	0.795909	14440.3	8	8	2867.54	11572.7	0	0.745829	15754.1	12	12	3929.65	11824.4	0	0.786052	13606.5	13	13	2832.48
cg18113731	67743477	67743477	0.135106	8230.42	13	13	7104.93	1125.49	0	0.165388	8506.17	9	9	7082.81	1423.36	0	0.159597	7411.58	10	10	6212.75	1198.83	0	0.143356	7737.22	18	18	6613.71	1123.51	0	0.155707	7584.18	12	12	6387.7	1196.48	0	0.158076	8089.94	23	23	6795.3	1294.63	0	0.148909	8387.47	15	15	7123.6
cg18163559	12782447	12782447	0.719663	14219.3	12	12	3914.24	10305.1	0	0.68629	14861.4	7	7	4593.53	10267.8	0	0.698656	14587.1	15	15	4325.88	10261.2	0	0.604819	16185.7	11	11	6335.78	9849.89	0	0.744361	14984	16	16	3756.07	11228	0	0.689923	15892.8	11	11	4859	11033.8	0	0.645805	15192.8	11	11	5316.63
cg18168924	65652445	65652445	0.835258	15475.9	13	13	2466	13009.9	0	0.796952	16014.6	14	14	3172.04	12842.5	0	0.836689	15346.7	22	22	2422.61	12924.1	0	0.806346	15375	11	11	2896.8	12478.2	0	0.817375	16053.9	8	8	2850.1	13203.8	0	0.814675	15958	10	10	2875.94	13082	0	0.83467	14261.9	9	9	2274.47
cg18188392	44613382	21765329	0.125947	9695.26	10	15	8461.57	1233.69	0	0.129688	9486.59	13	15	8243.33	1243.27	0	0.135162	9547.86	17	22	8243.84	1304.02	0	0.0920044	9333.63	8	26	8465.69	867.935	0	0.117173	9624.95	12	21	8485.44	1139.5	0	0.0585174	8902.01	12	15	8375.24	526.774	0	0.0519583	8961.1	13	7	8490.3
cg19244032	27615359	27615359	0.0717693	8064.08	8	8	7478.15	585.931	0	0.0820198	8213.51	15	15	7531.64	681.872	0	0.051213	7496.03	16	16	7107.02	389.015	0	0.0571878	7819.18	13	13	7366.3	452.88	0	0.0806439	7444.02	7	7	6835.64	608.379	0	0.069261	8245.65	16	16	7667.62	578.028	0	0.0558578	7877.43	16	16	7431.83
cg20106158	45673493	45673493	0.561858	14157.2	14	14	6146.69	8010.53	0	0.600052	13983.4	12	12	5532.6	8450.74	0	0.566258	14874.5	14	14	6395.09	8479.44	0	0.60832	13470.3	17	17	5215.22	8255.1	0	0.579224	13457.6	12	12	5604.73	7852.92	0	0.580498	14502.6	19	19	6025.83	8476.8	0	0.588194	12841.9	12	12	5229.55
cg20256738	12603400	12603400	0.768853	18663.3	14	14	4237.08	14426.3	0	0.704796	19424	16	16	5663.56	13760.4	0	0.653387	19782.4	13	13	6791.52	12990.9	0	0.618917	20573.5	15	15	7778.31	12795.1	0	0.725031	18460.3	10	10	5003.5	13456.8	0	0.73741	20461.9	23	23	5299.36	15162.6	0	0.70815	19260.6	12	12	5550.38
cg20401549	66684405	66684405	0.0531746	20088.3	17	17	19014.8	1073.5	0	0.0565632	20211.3	13	13	19062.5	1148.87	0	0.0628872	18910.8	10	10	17715.3	1195.54	0	0.0694227	19161.3	7	7	17824.1	1337.17	0	0.0637993	19425.8	15	15	18180	1245.73	0	0.0584946	21772.9	13	13	20493.4	1279.44	0	0.0525417	20597.5	15	15	19510
cg20474581	13693462	13693462	0.868797	14431.5	22	22	1806.57	12624.9	0	0.838972	15173.4	20	20	2359.44	12814	0	0.870917	13530.5	8	8	1659.46	11871	0	0.888315	14692.8	13	13	1552.14	13140.7	0	0.890616	14274.4	24	24	1472.32	12802	0	0.873079	14927.3	16	16	1807.28	13120	0	0.877828	14617.9	15	15	1698.12
cg20764275	48714466	48714466	0.820167	15149.2	17	17	2642.31	12506.9	0	0.745139	16458.4	8	8	4120.07	12338.3	0	0.64335	16571.9	21	21	5846.03	10725.9	0	0.720043	15183.9	9	9	4178.83	11005.1	0	0.708746	16341.5	15	15	4688.66	11652.9	0	0.516785	17263.5	23	23	8290.31	8973.2	0	0.777512	15387.7	11	11	3345.81
cg20864678	68716414	68716414	0.0334298	12719.6	26	26	12291.1	428.558	0	0.0377745	13643.9	11	11	13124.7	519.167	0	0.0481695	12161.8	12	12	11571.2	590.646	0	0.0312405	13905.7	11	11	13468.2	437.546	0	0.036735	12754.7	8	8	12282.5	472.218	0	0.0351083	13174	8	8	12708	466.029	0	0.0265636	12231.6	18	18	11904
cg21106100	56793430	56793430	0.838671	10128.3	11	11	1550.12	8578.19	0	0.84123	11379.3	11	11	1722.57	9656.75	0	0.838822	10447.7	13	13	1600.05	8847.64	0	0.843185	10366.9	14	14	1541.37	8825.54	0	0.840781	10680.3	16	16	1616.43	9063.89	0	0.89615	10559.1	7	7	1006.95	9552.18	0	0.88562	10391.3	14	14	1099.99
cg22051787	53806306	53806306	0.789854	14213.4	12	12	2907.91	11305.5	0	0.78698	14834.7	8	8	3081.38	11753.3	0	0.772931	14726.8	19	19	3266.69	11460.1	0	0.782803	15346.8	8	8	3254.99	12091.8	0	0.790675	16041.2	10	10	3278.76	12762.5	0	0.794712	15976.8	15	15	3200.38	12776.4	0	0.803172	14356.2	10	10	2745.4
cg22509014	28634490	28634490	0.777959	20448.5	9	9	4462.62	15985.9	0	0.733636	22243.9	16	16	5851.6	16392.3	0	0.723515	19494.1	8	8	5317.46	14176.6	0	0.746805	20440.4	9	9	5100.72	15339.6	0	0.764594	20409.8	12	12	4728.13	15681.7	0	0.753332	21171.3	13	13	5146.97	16024.4	0	0.765551	19714.5	9	9	4545.49
cg23308414	52667426	52667426	0.776875	18270.7	21	21	3998.95	14271.7	0	0.735769	19827.6	10	10	5165.48	14662.1	0	0.77587	18961.4	17	17	4172.22	14789.2	0	0.78335	18841.4	20	20	4003.66	14837.7	0	0.769647	18915.1	14	14	4280.19	14634.9	0	0.774138	20154.6	7	7	4474.73	15679.8	0	0.758726	17985.8	11	11	4263.62
cg23834181	28786463	28786463	0.809664	12034.1	17	17	2209.56	9824.52	0	0.76422	13288.6	17	17	3056.76	10231.8	0	0.733541	13146.2	26	26	3429.56	9716.62	0	0.796126	13648.8	8	8	2703.03	10945.8	0	0.721915	13885.3	11	11	3789.11	10096.2	0	0.724642	15057.1	18	18	4073.63	10983.5	0	0.810141	12442.6	15	15	2281.34
cg24016855	26718464	26718464	0.682394	23612.5	15	15	7431.21	16181.2	0	0.654704	23953.1	17	17	8205.44	15747.6	0	0.579204	25342.8	19	19	10606.2	14736.6	0	0.588895	26217.3	15	15	10719.1	15498.1	0	0.65418	23377	14	14	8018.82	15358.2	0	0.680577	23570.8	14	14	7461	16109.8	0	0.645116	23641.8	13	13	8325.57
cg24183504	47684365	47684365	0.635362	21269.8	12	12	7692.23	13577.6	0	0.612779	22941.5	16	16	8822.17	14119.4	0	0.591924	23422.4	21	21	9498.9	13923.5	0	0.59644	24866.2	17	17	9975.37	14890.9	0	0.633972	21682.1	18	18	7872.88	13809.2	0	0.613413	23997.9	20	20	9215.92	14782	0	0.608392	22021	28	28	8562.76
cg24393100	28807324	28807324	0.792689	14536.2	16	16	2934.25	11602	0	0.799212	14428.9	14	14	2817.23	11611.7	0	0.723895	15903.7	18	18	4318.71	11585	0	0.707845	15848.8	14	14	4559.53	11289.3	0	0.773435	15291	9	9	3387.07	11904	0	0.818411	15140.1	11	11	2667.45	12472.7	0	0.791774	14522.5	18	18	2944.77
cg24837623	58650488	58650488	0.0502167	4796.67	12	12	4550.77	245.894	0	0.0561106	4858.31	16	16	4580.1	278.214	0	0.0459297	4600.14	18	18	4384.27	215.876	0	0.0501655	4485.19	14	14	4255.17	230.018	0	0.0231146	4412.02	10	10	4307.73	104.294	0	0.0364182	4565.15	14	14	4395.26	169.897	0	0.0289063	4487.9	13	13	4355.29
cg25012987	45753486	45753486	0.309285	25359.5	11	11	17485.3	7874.23	0	0.547577	24655.4	22	22	11099.9	13555.5	0	0.395583	24906	5	5	15014.1	9891.95	0	0.321124	24639.1	9	9	16694.8	7944.31	0	0.373218	24788.6	6	6	15499.8	9288.89	0	0.436624	26494.5	8	8	14882.7	11611.8	0	0.464128	24047.8	12	12	12840.1
cg25032547	59781479	34644460	0.341969	15042.2	19	17	9864.01	5178.15	0	0.241456	15239	8	12	11535.3	3703.7	0	0.261972	14582.8	13	19	10736.3	3846.48	0	0.221557	14670.9	14	6	11398.3	3272.6	0	0.276039	15023.4	10	8	10848.7	4174.63	0	0.419348	15972.9	21	15	9232.75	6740.14	0	0.29883	15555.7	16	14	10877.3
cg25059696	61613414	61613414	0.803521	13251.3	16	16	2523.24	10728	0	0.867889	9984.89	22	22	1232.33	8752.56	0	0.856224	9700.91	17	17	1309.13	8391.77	0	0.854048	10187.1	14	14	1401.43	8785.67	0	0.845455	13423.7	9	9	1990.02	11433.7	0	0.802815	13005.4	13	13	2484.19	10521.2	0	0.874422	9720.33	10	10	1133.22
cg25071634	39659499	29736466	0.903115	22863.8	7	11	2124.84	20738.9	0	0.907074	24596.2	12	10	2194.91	22401.3	0	0.88305	23213	20	16	2626.46	20586.6	0	0.863324	22857.3	14	15	3037.73	19819.6	0	0.899408	21361.5	18	11	2058.86	19302.6	0	0.920037	22313.8	15	16	1692.28	20621.5	0	0.908745	23321	25	17	2037.28
cg25363292	49723469	49723469	0.819147	5428.52	12	12	899.851	4528.67	0	0.79558	6527.11	14	14	1254.71	5272.4	0	0.709854	6158.25	12	12	1715.81	4442.45	0	0.752878	6090.48	22	22	1429.81	4660.68	0	0.720903	6092.71	19	19	1628.36	4464.35	0	0.79193	6096.34	16	16	1189.27	4907.07	0	0.673605	5896.97	17	17	1857.38
cg25427172	57706426	13728430	0.959659	15405.1	14	11	525.485	14879.6	0	0.923417	14301	13	13	1002.88	13298.2	0	0.928826	15942.1	7	16	1041.78	14900.4	0	0.909033	14845.1	17	20	1259.52	13585.6	0	0.960804	15214.3	15	17	500.259	14714	0	0.964249	15929.9	17	21	473.091	15456.8	0	0.956888	15960.2	15	17	592.392
cg25443613	67741458	67741458	0.0201752	7978.87	10	10	7815.88	162.993	0	0.0441908	8500.44	17	17	8120.38	380.06	0	0.0409694	8057.91	12	12	7723.69	334.224	0	0.0404019	8300.72	21	21	7961.31	339.404	0	0.0506319	8406.37	12	12	7975.68	430.694	0	0.0360612	8401.48	11	11	8094.9	306.573	0	0.0286212	8008.81	10	10	7776.72
cg25518695	57689363	59635382	0.0324545	8295.57	18	20	8023.1	272.474	0	0.0396061	8123.74	13	10	7798.03	325.711	0	0.0765065	7772.85	14	13	7170.53	602.324	0	0.0568751	8709.98	11	8	8208.91	501.068	0	0.0721818	8000.46	10	14	7415.76	584.706	0	0.0421119	9002.75	8	19	8619.42	383.334	0	0.050865	7829.43	9	14	7426.1
cg25538674	55663314	55663314	0.746774	14662.8	17	17	3638.33	11024.5	0	0.76538	14647.6	6	6	3360.08	11287.5	0	0.776528	14914.9	18	18	3255.42	11659.5	0	0.752505	14483.9	10	10	3509.44	10974.4	0	0.793586	14463.4	12	12	2906.09	11557.3	0	0.765377	14727.9	17	17	3378.95	11348.9	0	0.759263	14589.6	18	18	3436.33
cg25640065	23618372	23618372	0.833237	9039.89	14	14	1424.19	7615.69	0	0.792344	9657.89	8	8	1926.28	7731.61	0	0.841086	8277.39	9	9	1231.28	7046.11	0	0.826079	8555.33	8	8	1405.34	7149.99	0	0.849672	8625.17	11	11	1211.63	7413.54	0	0.813928	8914.16	8	8	1577.28	7336.88	0	0.825519	9391.19	13	13	1556.03
cg25667057	12808443	12808443	0.89366	9302.41	12	12	899.851	8402.56	0	0.848508	11768.3	17	17	1697.95	10070.4	0	0.877489	10315.1	12	12	1175.97	9139.12	0	0.86172	10205.8	14	14	1325.09	8880.75	0	0.825525	10479.5	7	7	1745.86	8733.62	0	0.84837	11670.7	11	11	1684.8	9985.93	0	0.847633	10640.9	14	14	1536.55
cg25704368	10771412	10771412	0.660009	21148.8	10	10	7124.39	14024.4	0	0.680218	21287	9	9	6739.19	14547.9	0	0.558893	22371.5	22	22	9812.36	12559.2	0	0.545236	23755.3	16	16	10748.5	13006.8	0	0.640527	20881.8	16	16	7442.38	13439.4	0	0.698923	21345.7	13	13	6356.81	14988.9	0	0.632978	21735.8	17	17	7914.22
cg25705492	42733480	11778350	0.681088	43148.2	14	10	13692.4	29455.8	0	0.693373	44427.6	18	21	13553.4	30874.2	0	0.619753	44168.4	8	18	16732.9	27435.5	0	0.666129	42593.8	10	13	14154.2	28439.5	0	0.682341	40388.8	20	16	12761.6	27627.1	0	0.671201	41970.4	7	13	13732.7	28237.7	0	0.674974	45071.1	19	18	14581.8
cg25756647	15639316	70628509	0.337894	8304.2	13	16	5464.47	2839.73	0	0.253208	9141.31	17	10	6801.33	2339.98	0	0.289303	7816.47	8	10	5526.21	2290.26	0	0.233996	8760.11	13	22	6686.88	2073.23	0	0.231633	9042.64	14	14	6924.9	2117.74	0	0.349929	8281.27	6	14	5348.42	2932.85	0	0.45169	8429.3	6	18	4576.7
cg25815185	61803350	61803350	0.026817	8964.54	20	20	8721.45	243.084	0	0.0456093	9839.63	11	11	9386.29	453.339	0	0.034193	9482.37	22	22	9154.72	327.65	0	0.0377106	8710.47	14	14	8378.22	332.248	0	0.0397744	9465.91	13	13	9085.43	380.478	0	0.0404612	9306.69	12	12	8926.08	380.606	0	0.0257477	8862.27	11	11	8631.51
cg25914522	27699304	27699304	0.807154	7684.94	10	10	1401.29	6283.65	0	0.8114	9041.45	7	7	1624.08	7417.38	0	0.851687	8192.42	13	13	1129.87	7062.55	0	0.832162	8635.79	11	11	1366.19	7269.6	0	0.846181	8612.1	9	9	1240.09	7372.01	0	0.697581	9554.96	9	9	2819.84	6735.12	0	0.760145	8471.52	5	5	1955.93
cg25918849	31635398	31635398	0.272624	10455.4	6	6	7577.75	2877.66	0	0.275157	11279.5	16	16	8148.36	3131.15	0	0.36155	11220.4	11	11	7127.51	4092.88	0	0.353644	11136.4	18	18	7162.74	3973.69	0	0.351688	10592.3	16	16	6831.97	3760.36	0	0.285446	11099	12	12	7902.3	3196.71	0	0.302258	11233.2	17	17	7807.66
cg26046487	61601409	61601409	0.552348	10759.8	16	16	4761.42	5998.41	0	0.662897	10881.4	21	21	3601.84	7279.51	0	0.641993	11066.5	16	16	3897.7	7168.84	0	0.700755	10176.2	18	18	2975.09	7201.1	0	0.655461	10127.5	13	13	3423.79	6703.76	0	0.524884	11341.1	11	11	5335.83	6005.23	0	0.632443	10852.3	16	16	3925.6
cg26058907	39686360	58772392	0.97335	5929.17	11	11	60.6769	5868.49	0	0.963191	6083.29	8	20	127.598	5955.69	0	0.959937	6333.63	12	15	157.752	6175.88	0	0.95543	6600.99	13	20	198.666	6402.32	0	0.960136	6461.14	17	12	161.551	6299.59	0	0.919527	5987.5	7	18	389.879	5597.62	0	0.945624	6016.73	20	19	232.603
cg26198148	17702308	17702308	0.73564	13352.5	8	8	3456.3	9896.19	0	0.705332	13423.8	7	7	3885.02	9538.76	0	0.620689	14066.3	9	9	5273.41	8792.84	0	0.619945	14825.3	13	13	5572.43	9252.86	0	0.672005	14435.4	8	8	4667.55	9767.87	0	0.7246	15126.1	9	9	4093.26	11032.8	0	0.625926	14165.7	11	11	5236.43
cg26251715	36697302	36697302	0.540635	5867.3	15	15	2641.16	3226.13	0	0.563148	5962.93	17	17	2548.6	3414.33	0	0.573515	5762.05	16	16	2400.08	3361.97	0	0.550933	5719.11	19	19	2513.17	3205.94	0	0.552719	6001.04	18	18	2628.88	3372.16	0	0.564701	6238.25	12	12	2659.03	3579.22	0	0.526213	6561.05	6	6	3055.92
cg26475999	31647451	31647451	0.663944	22637.6	14	14	7541.11	15096.5	0	0.639897	22665.7	8	8	8097.99	14567.7	0	0.61108	24602	22	22	9507.1	15094.9	0	0.609558	24344	16	16	9443.97	14900.1	0	0.670023	22128.6	20	20	7234.93	14893.7	0	0.703184	21385.8	14	14	6277.34	15108.5	0	0.63447	23812.3	16	16	8640.68
cg26488634	11694326	11694326	0.848029	4415.09	21	21	586.162	3828.92	0	0.821832	5172.89	16	16	839.46	4333.43	0	0.781684	5012.61	13	13	1016.17	3996.45	0	0.782938	5040.65	12	12	1015.84	4024.81	0	0.810072	5365.75	15	15	938.099	4427.65	0	0.860289	5025.86	22	22	616.14	4409.72	0	0.739248	5134.83	18	18	1264.99
cg26497631	49677468	49677468	0.548688	11026.9	12	12	4921.7	6105.2	0	0.504356	13542.8	10	10	6661.96	6880.82	0	0.488752	12083.4	15	15	6128.75	5954.68	0	0.550393	10433.3	14	14	4635.86	5797.48	0	0.515175	11615.5	14	14	5579.95	6035.51	0	0.541903	11755.9	8	8	5331.15	6424.75	0	0.515054	10665.5	13	13	5120.7
cg26517491	41759354	73621451	0.0404444	4937.56	13	24	4733.81	203.741	0	0.0434555	5873.54	15	20	5613.96	259.583	0	0.037428	5374.99	16	18	5170.07	204.918	0	0.052707	5020.53	12	17	4750.64	269.888	0	0.045601	5130.67	14	17	4892.14	238.523	0	0.0385191	6010.92	15	16	5775.53	235.387	0	0.0488465	5384.35	11	11	5116.46
cg26520468	47806315	71677312	0.949418	12944.8	12	15	559.831	12385	0	0.955071	13710.1	11	17	520.465	13189.6	0	0.948832	13886.2	10	12	615.641	13270.6	0	0.962508	13034.6	11	18	392.438	12642.2	0	0.946867	13581.3	10	15	626.929	12954.4	0	0.953345	14167.5	14	18	565.652	13601.8	0	0.958025	13583.8	7	8	474.372
cg26928789	60716382	60716382	0.87066	8524.39	19	19	1015.48	7508.9	0	0.910685	6470.97	12	12	486.887	5984.08	0	0.8915	6967.81	16	16	666.859	6300.95	0	0.885205	7685.03	22	22	793.685	6891.34	0	0.885742	7973.31	22	22	822.443	7150.87	0	0.841745	6493.02	17	17	943.377	5549.64	0	0.877043	7245.88	14	14	803.224
cg26983430	24631411	26605360	0.817224	2739.62	14	16	419.014	2320.61	0	0.782052	3496.63	14	18	683.88	2812.75	0	0.770471	3316.88	14	17	684.273	2632.61	0	0.789389	3362.64	15	16	629.272	2733.37	0	0.859228	3505.48	13	19	407.55	3097.93	0	0.853047	4652.37	15	17	598.376	4053.99	0	0.809362	3153.31	13	17	520.205
cg26983535	31696465	21733373	0.0162433	12939.1	14	16	12727.3	211.797	0	0.0794039	14672.6	17	12	13499.6	1173.01	0	0.0319451	12213.5	21	18	11820.1	393.355	0	0.0269207	12878	11	25	12528.7	349.378	0	0.038158	13154.5	12	12	12648.7	505.766	0	0.0203156	13706.5	18	10	13426	280.489	0	0.0229224	13746.5	13	12	13429.1
cg27049643	65639453	36691449	0.0192063	7410.6	11	18	7266.35	144.251	0	0.0591505	8490.86	12	11	7982.71	508.153	0	0.029748	7819.98	18	9	7584.37	235.603	0	0.0220455	8290.14	20	14	8105.18	184.965	0	0.0292407	7151.4	10	10	6939.36	212.036	0	0.0282863	8328.64	11	14	8090.23	238.415	0	0.014387	8421.82	15	8	8299.22
cg27214488	32807478	32807478	0.191797	6097.83	11	11	4909.11	1188.72	0	0.0892	6444.31	16	16	5860.55	583.752	0	0.122578	6068.45	18	18	5312.34	756.115	0	0.0953704	6910.41	10	10	6241.83	668.586	0	0.10297	7515.13	11	11	6731	784.133	0	0.165153	6445.89	19	19	5364.81	1081.07	0	0.106292	6163.43	20	20	5497.68
cg27248959	56686318	56686318	0.881547	6262.9	16	16	653.708	5609.2	0	0.911679	7571.4	8	8	577.549	6993.85	0	0.801116	7155.16	17	17	1342.94	5812.22	0	0.880475	7114.96	19	19	762.368	6352.59	0	0.812708	7265.82	15	15	1279.56	5986.26	0	0.908281	6953.67	13	13	546.953	6406.72	0	0.815541	6803.02	12	12	1173.33
cg27254225	34676392	34676392	0.899275	6428.09	19	19	557.541	5870.55	0	0.881866	6687.11	21	21	701.789	5985.32	0	0.914268	6502.95	9	9	466.084	6036.86	0	0.888556	6461.42	14	14	631.229	5830.19	0	0.875953	6803.45	21	21	756.354	6047.1	0	0.900489	6626.82	20	20	569.392	6057.43	0	0.895727	7012.7	12	12	641.663
cg27265812	58661303	58661303	0.151725	13550.5	10	10	11479.4	2071.13	0	0.115903	14559.6	19	19	12860.5	1699.09	0	0.133753	14098.2	18	18	12199.1	1899.05	0	0.127452	13944.9	14	14	12154.8	1790.05	0	0.13262	13523.9	18	18	11717.1	1806.79	0	0.133326	14244.7	12	12	12332.1	1912.52	0	0.115769	15296.3	11	11	13513.9
cg27325772	73672387	73672387	0.588259	22720.6	11	11	9296.17	13424.4	0	0.61178	20835.2	21	21	8027.48	12807.8	0	0.583366	22309.8	16	16	9236.67	13073.1	0	0.616236	20890.6	16	16	7955.44	12935.2	0	0.609959	21007.1	10	10	8132.64	12874.5	0	0.610443	22801.3	8	8	8821.37	13979.9	0	0.608218	21303.4	9	9	8285.47
cg27355713	60743476	60743476	0.0458649	10163	18	18	9692.28	470.712	0	0.0396565	11582.2	16	16	11118.9	463.276	0	0.0344091	10664.2	12	12	10293.8	370.387	0	0.0554675	10497.6	18	18	9909.81	587.824	0	0.0420596	10599.3	16	16	10149.3	450.008	0	0.0589493	11315.6	10	10	10642.7	672.942	0	0.0526126	10184.4	6	6	9643.27
cg27402302	44610403	44610403	0.561576	6640.62	13	13	2855.25	3785.36	0	0.592746	6079.26	21	21	2416.53	3662.73	0	0.501191	5871.14	15	15	2878.46	2992.68	0	0.524731	4957.64	12	12	2303.74	2653.9	0	0.579967	5404.69	9	9	2212.15	3192.54	0	0.534179	6063.81	15	15	2771.23	3292.58	0	0.591185	5167.23	10	10	2053.32
cg27433982	35645502	29643411	0.0525673	6782.08	15	16	6420.31	361.772	0	0.0397248	7113.03	9	13	6826.49	286.536	0	0.0485779	6837.61	12	6	6500.6	337.015	0	0.0311077	6600.99	14	14	6392.54	208.452	0	0.0760935	6619.02	17	15	6107.74	511.273	0	0.0429097	6545.67	11	14	6260.51	285.163	0	0.0300869	7174.02	10	14	6955.17
cg27443332	28752456	28752456	0.215864	7815.23	17	17	6106.62	1708.61	0	0.153096	7477.27	16	16	6317.22	1160.05	0	0.191495	8226.13	18	18	6631.72	1594.42	0	0.138426	7189.19	14	14	6180.17	1009.01	0	0.152864	7455.46	12	12	6300.5	1154.95	0	0.209881	7560.75	15	15	5952.9	1607.85	0	0.16521	6923.93	9	9	5763.51
cg27509967	30789337	30789337	0.87318	8903.4	16	16	1041.81	7861.59	0	0.876957	9127.13	11	11	1035.33	8091.8	0	0.891172	8461.96	7	7	831.781	7630.18	0	0.890901	8073.59	10	10	791.727	7281.86	0	0.906733	8540.44	13	13	705.869	7834.57	0	0.890836	8190.28	18	18	805.002	7385.28	0	0.874578	8544.9	19	19	984.265
cg27539833	34673378	38754357	0.898449	22124.2	20	17	2156.89	19967.3	0	0.898082	22834.4	22	9	2237.44	20597	0	0.892645	21050.6	21	16	2170.62	18880	0	0.903572	22158.6	10	14	2046.36	20112.2	0	0.92364	22438.2	17	10	1621.02	20817.2	0	0.894083	22268	9	25	2269.15	19998.8	0	0.912135	21707.7	19	9	1816.13
cg27545697	73735483	73735483	0.885478	13569	13	13	1465.41	12103.6	0	0.859178	14964.6	21	21	2021.42	12943.1	0	0.917979	13108.6	9	9	983.387	12125.2	0	0.900591	12670.4	16	16	1169.49	11500.9	0	0.88419	13968.2	18	18	1529.23	12438.9	0	0.891407	12736.9	8	8	1293.99	11442.9	0	0.899017	13973	13	13	1321.14
cg27578568	65679400	65679400	0.819684	8740.18	12	12	1494.03	7246.15	0	0.820826	9416.15	12	12	1605.05	7811.1	0	0.787809	8887.06	12	12	1806.97	7080.08	0	0.828954	8340.33	17	17	1343.69	6996.64	0	0.798815	9024.72	13	13	1735.76	7288.96	0	0.865708	8435.3	5	5	1046.22	7389.08	0	0.784361	8286.35	6	6	1708.43
cg27611726	66606407	66606407	0.860343	11461.4	16	16	1514.63	9946.77	0	0.853926	11511.2	16	16	1596.09	9915.09	0	0.858979	11025.6	12	12	1468.93	9556.63	0	0.880701	11484.6	8	8	1282.03	10202.6	0	0.854096	11689.3	11	11	1620.1	10069.2	0	0.851583	12007.5	9	9	1696.96	10310.5	0	0.867458	11581.8	10	10	1448.32
cg27636129	43611399	43611399	0.152965	9398.13	15	15	7945.25	1452.88	0	0.124936	9572.87	8	8	8364.38	1208.49	0	0.126534	10205.7	19	19	8901.7	1304.02	0	0.156839	9735.91	14	14	8193.25	1542.65	0	0.145384	9737.22	16	16	8307.04	1430.17	0	0.124442	9632.31	22	22	8421.2	1211.11	0	0.109468	10488.4	9	9	9329.32
[truncated: 155 more columns]
